# Supplementary material for: Neoprotoparmelia gen. nov. and Maronina (Lecanorales, Protoparmelioideae): species description and generic delimitation using DNA barcodes and phenotypical characters
Source: MycoKeys. 2018 Dec 14;(44):19–50. doi: 10.3897/mycokeys.44.29904 (PMC6303283; doi:10.3897/mycokeys.44.29904)
Supplement: XML Treatment for Maronina [file mycokeys.44.29904-treatment1.xml]

<!DOCTYPE tp:taxon-treatment
  PUBLIC "-//TaxonX//DTD Taxonomic Treatment Publishing DTD v0 20100105//EN" "tax-treatment-NSO.dtd">
<tp:taxon-treatment xmlns:tp="http://www.plazi.org/taxpub"><tp:treatment-meta><kwd-group><label>Taxon classification</label><kwd><named-content xmlns:xlink="http://www.w3.org/1999/xlink" content-type="kingdom">Fungi</named-content></kwd><kwd><named-content xmlns:xlink="http://www.w3.org/1999/xlink" content-type="order">Lecanorales</named-content></kwd><kwd><named-content xmlns:xlink="http://www.w3.org/1999/xlink" content-type="family">Parmeliaceae</named-content></kwd></kwd-group><mixed-citation publication-type="journal"><person-group><name><surname>Singh</surname><given-names>Garima</given-names></name><name><surname>ptroot</surname><given-names>André</given-names></name><name><surname>ico</surname><given-names>Víctor J.</given-names></name><name><surname>tte</surname><given-names>Jürgen</given-names></name><name><surname>Pradeep K. Divakar</surname><given-names/></name><name><surname>Crespo</surname><given-names>Ana</given-names></name><name><surname>Cáceres</surname><given-names>Marcela Eugenia da Silva</given-names></name><name><surname>H. Thorsten Lumbsch</surname><given-names/></name><name><surname>Schmitt</surname><given-names>Imke</given-names></name></person-group><article-title><italic><tp:taxon-name><tp:taxon-name-part taxon-name-part-type="genus" reg="Neoprotoparmelia">Neoprotoparmelia</tp:taxon-name-part></tp:taxon-name></italic> gen. nov. and <italic><tp:taxon-name><tp:taxon-name-part taxon-name-part-type="genus" reg="Maronina">Maronina</tp:taxon-name-part></tp:taxon-name></italic> (<tp:taxon-name><tp:taxon-name-part taxon-name-part-type="genus" reg="Lecanorales">Lecanorales</tp:taxon-name-part></tp:taxon-name>, <tp:taxon-name><tp:taxon-name-part taxon-name-part-type="subfamily">Protoparmelioideae</tp:taxon-name-part></tp:taxon-name>): species description and generic delimitation using DNA barcodes and phenotypical characters</article-title><source>MycoKeys</source><day>14</day><month>12</month><year>2018</year><volume>2018</volume><issue>44</issue><fpage>19</fpage><lpage>50</lpage><pub-id pub-id-type="doi">10.3897/mycokeys.44.29904</pub-id></mixed-citation></tp:treatment-meta><tp:nomenclature><tp:taxon-name>
            <tp:taxon-name-part taxon-name-part-type="genus" reg="Maronina">Maronina</tp:taxon-name-part>
            <object-id xmlns:xlink="http://www.w3.org/1999/xlink" content-type="mycobank" xlink:type="simple">25517</object-id>
          </tp:taxon-name><tp:taxon-authority>Hafellner &amp; R. W. Rogers, Biblioth. Lichenol. 38: 100. 1990</tp:taxon-authority><xref ref-type="fig" rid="F3">Figure 3</xref></tp:nomenclature><tp:treatment-sec sec-type="type species" id="SECID0EWQAI"><title>Type species.</title><p><italic><tp:taxon-name><tp:taxon-name-part taxon-name-part-type="genus" reg="Maronina">Maronina</tp:taxon-name-part><tp:taxon-name-part taxon-name-part-type="species" reg="australiensis">australiensis</tp:taxon-name-part></tp:taxon-name></italic> Hafellner &amp; R. W. Rogers. Type. AUSTRALIA (Fig. <xref ref-type="fig" rid="F3">3</xref>). Queensland, Tandora about 25 km ENE of Maryborough, sea level, <named-content xmlns:xlink="http://www.w3.org/1999/xlink" content-type="dwc:verbatimCoordinates" xlink:type="simple"><named-content content-type="geo-json" specific-use="{&#34;type&#34;:&#34;Point&#34;,&#34;coordinates&#34;:[152.866667,-25.450000]}" id="NCID0EORAI" xlink:type="simple">25°27'S, 152°52'E</named-content></named-content>, mangroves, on <italic><tp:taxon-name><tp:taxon-name-part taxon-name-part-type="genus" reg="Rhizophora">Rhizophora</tp:taxon-name-part><tp:taxon-name-part taxon-name-part-type="species" reg="stylosa">stylosa</tp:taxon-name-part></tp:taxon-name></italic>, 23 August 1986, J. Hafellner 17823 &amp; R. W. Rogers (holotype GZU).</p><p>Based on molecular and phenotypical evidence, we propose <italic><tp:taxon-name><tp:taxon-name-part taxon-name-part-type="genus" reg="Maronina">Maronina</tp:taxon-name-part></tp:taxon-name></italic> s.str. to be a strictly Australian genus, comprising <italic><tp:taxon-name><tp:taxon-name-part taxon-name-part-type="genus" reg="Maronina">M.</tp:taxon-name-part><tp:taxon-name-part taxon-name-part-type="species" reg="australiensis">australiensis</tp:taxon-name-part></tp:taxon-name></italic> and <italic><tp:taxon-name><tp:taxon-name-part taxon-name-part-type="genus" reg="Maronina">M.</tp:taxon-name-part><tp:taxon-name-part taxon-name-part-type="species" reg="hesperia">hesperia</tp:taxon-name-part></tp:taxon-name></italic> Kantvilas &amp; Elix only, as was suggested by <xref ref-type="bibr" rid="B17">Kantvilas and Elix (2007)</xref>) and <xref ref-type="bibr" rid="B18">Kantvilas et al. (2010)</xref>. The genus <italic><tp:taxon-name><tp:taxon-name-part taxon-name-part-type="genus" reg="Maronina">Maronina</tp:taxon-name-part></tp:taxon-name></italic> contains depsides instead of depsidones as found in <italic><tp:taxon-name><tp:taxon-name-part taxon-name-part-type="genus" reg="Neoprotoparmelia">Neoprotoparmelia</tp:taxon-name-part></tp:taxon-name></italic>. Paraphyses in <italic><tp:taxon-name><tp:taxon-name-part taxon-name-part-type="genus" reg="Maronina">Maronina</tp:taxon-name-part></tp:taxon-name></italic> are slender and mostly simple, whereas those in <italic><tp:taxon-name><tp:taxon-name-part taxon-name-part-type="genus" reg="Neoprotoparmelia">Neoprotoparmelia</tp:taxon-name-part></tp:taxon-name></italic> are branched and anastomosing.</p><fig id="F3" position="float" orientation="portrait"><label>Figure 3.</label><caption><p><italic><tp:taxon-name><tp:taxon-name-part taxon-name-part-type="genus" reg="Maronina">Maronina</tp:taxon-name-part><tp:taxon-name-part taxon-name-part-type="species" reg="australiensis">australiensis</tp:taxon-name-part></tp:taxon-name></italic> (type species of <italic><tp:taxon-name><tp:taxon-name-part taxon-name-part-type="genus" reg="Maronina">Maronina</tp:taxon-name-part></tp:taxon-name></italic>), holotype Hafellner 17823 &amp; Rogers (GZU). Scale bar: 1 mm.</p></caption><graphic xmlns:xlink="http://www.w3.org/1999/xlink" xlink:href="mycokeys-44-019-g003.jpg" position="float" orientation="portrait" xlink:type="simple" id="oo_251089.jpg"/></fig></tp:treatment-sec><ref-list><ref id="B17"><mixed-citation xmlns:xlink="http://www.w3.org/1999/xlink" xlink:type="simple"><person-group><name name-style="western"><surname>Kantvilas</surname><given-names>G</given-names></name><name name-style="western"><surname>Elix</surname><given-names>JA</given-names></name></person-group> (<year>2007</year>) <article-title>Observations on the genus <italic><tp:taxon-name><tp:taxon-name-part taxon-name-part-type="genus">Maronina</tp:taxon-name-part></tp:taxon-name></italic>.</article-title><source>Bibliotheca Lichenologica</source><volume>96</volume>: <fpage>137</fpage>–<lpage>143</lpage>.</mixed-citation></ref><ref id="B18"><mixed-citation xmlns:xlink="http://www.w3.org/1999/xlink" xlink:type="simple"><person-group><name name-style="western"><surname>Kantvilas</surname><given-names>G</given-names></name><name name-style="western"><surname>Papong</surname><given-names>K</given-names></name><name name-style="western"><surname>Lumbsch</surname><given-names>HT</given-names></name></person-group> (<year>2010</year>) <article-title>Further observations on the genus <italic><tp:taxon-name><tp:taxon-name-part taxon-name-part-type="genus">Maronina</tp:taxon-name-part></tp:taxon-name></italic>, with descriptions of two new taxa from Thailand.</article-title><source>Lichenologist</source><volume>42</volume>: <fpage>557</fpage>–<lpage>561</lpage>. <ext-link xlink:type="simple" ext-link-type="doi" xlink:href="10.1017/S0024282910000174">https://doi.org/10.1017/S0024282910000174</ext-link></mixed-citation></ref></ref-list></tp:taxon-treatment>
