# Supplementary material for: Neoprotoparmelia gen. nov. and Maronina (Lecanorales, Protoparmelioideae): species description and generic delimitation using DNA barcodes and phenotypical characters
Source: MycoKeys. 2018 Dec 14;(44):19–50. doi: 10.3897/mycokeys.44.29904 (PMC6303283; doi:10.3897/mycokeys.44.29904)
Supplement: XML Treatment for Neoprotoparmelia [file mycokeys.44.29904-treatment2.xml]

<!DOCTYPE tp:taxon-treatment
  PUBLIC "-//TaxonX//DTD Taxonomic Treatment Publishing DTD v0 20100105//EN" "tax-treatment-NSO.dtd">
<tp:taxon-treatment xmlns:tp="http://www.plazi.org/taxpub"><tp:treatment-meta><kwd-group><label>Taxon classification</label><kwd><named-content xmlns:xlink="http://www.w3.org/1999/xlink" content-type="kingdom">Fungi</named-content></kwd><kwd><named-content xmlns:xlink="http://www.w3.org/1999/xlink" content-type="order">Lecanorales</named-content></kwd><kwd><named-content xmlns:xlink="http://www.w3.org/1999/xlink" content-type="family">Parmeliaceae</named-content></kwd></kwd-group><mixed-citation publication-type="journal"><person-group><name><surname>Singh</surname><given-names>Garima</given-names></name><name><surname>ptroot</surname><given-names>André</given-names></name><name><surname>ico</surname><given-names>Víctor J.</given-names></name><name><surname>tte</surname><given-names>Jürgen</given-names></name><name><surname>Pradeep K. Divakar</surname><given-names/></name><name><surname>Crespo</surname><given-names>Ana</given-names></name><name><surname>Cáceres</surname><given-names>Marcela Eugenia da Silva</given-names></name><name><surname>H. Thorsten Lumbsch</surname><given-names/></name><name><surname>Schmitt</surname><given-names>Imke</given-names></name></person-group><article-title><italic><tp:taxon-name><tp:taxon-name-part taxon-name-part-type="genus" reg="Neoprotoparmelia">Neoprotoparmelia</tp:taxon-name-part></tp:taxon-name></italic> gen. nov. and <italic><tp:taxon-name><tp:taxon-name-part taxon-name-part-type="genus" reg="Maronina">Maronina</tp:taxon-name-part></tp:taxon-name></italic> (<tp:taxon-name><tp:taxon-name-part taxon-name-part-type="genus" reg="Lecanorales">Lecanorales</tp:taxon-name-part></tp:taxon-name>, <tp:taxon-name><tp:taxon-name-part taxon-name-part-type="subfamily">Protoparmelioideae</tp:taxon-name-part></tp:taxon-name>): species description and generic delimitation using DNA barcodes and phenotypical characters</article-title><source>MycoKeys</source><day>14</day><month>12</month><year>2018</year><volume>2018</volume><issue>44</issue><fpage>19</fpage><lpage>50</lpage><pub-id pub-id-type="doi">10.3897/mycokeys.44.29904</pub-id></mixed-citation></tp:treatment-meta><tp:nomenclature><tp:taxon-name>
            <tp:taxon-name-part taxon-name-part-type="genus" reg="Neoprotoparmelia">Neoprotoparmelia</tp:taxon-name-part>
            <object-id xmlns:xlink="http://www.w3.org/1999/xlink" content-type="mycobank" xlink:type="simple">826940</object-id>
          </tp:taxon-name><tp:taxon-authority>Garima Singh, Lumbsch &amp; I. Schmitt</tp:taxon-authority><tp:taxon-status xmlns:xlink="http://www.w3.org/1999/xlink" xlink:type="simple">gen. nov.</tp:taxon-status><xref ref-type="fig" rid="F4">Figures 4</xref><xref ref-type="fig" rid="F5">, 5</xref><xref ref-type="fig" rid="F6">, 6</xref><xref ref-type="fig" rid="F7">, 7</xref><xref ref-type="fig" rid="F8">, 8</xref><xref ref-type="fig" rid="F9">, 9</xref><xref ref-type="fig" rid="F10">, 10</xref><xref ref-type="fig" rid="F11">, 11</xref><xref ref-type="fig" rid="F12">, 12</xref><xref ref-type="fig" rid="F13">, 13</xref></tp:nomenclature><tp:treatment-sec sec-type="type species" id="SECID0ETXAI"><title>Type species.</title><p><italic><tp:taxon-name><tp:taxon-name-part taxon-name-part-type="genus" reg="Neoprotoparmelia">Neoprotoparmelia</tp:taxon-name-part><tp:taxon-name-part taxon-name-part-type="species" reg="corallifera">corallifera</tp:taxon-name-part></tp:taxon-name></italic> (Kantvilas &amp; Papong) Garima Singh, Lumbsch &amp; I. Schmitt</p></tp:treatment-sec><tp:treatment-sec sec-type="etymology" id="SECID0EEYAI"><title>Etymology.</title><p>Derived from the Greek <italic>neos</italic> (=new) and its close relationship to <italic><tp:taxon-name><tp:taxon-name-part taxon-name-part-type="genus" reg="Protoparmelia">Protoparmelia</tp:taxon-name-part></tp:taxon-name></italic>.</p></tp:treatment-sec><tp:treatment-sec sec-type="diagnosis" id="SECID0ETYAI"><title>Diagnosis.</title><p>Thallus crustose. Apothecia lecanorine, broadly adnate to sessile; thalline margin distinct. Proper excipulum cupulate, hyaline. Asci 8- to multispored, clavate, variations of the <italic><tp:taxon-name><tp:taxon-name-part taxon-name-part-type="genus" reg="Lecanora">Lecanora</tp:taxon-name-part></tp:taxon-name></italic>-type (<xref ref-type="bibr" rid="B12">Hafellner 1984</xref>, <xref ref-type="bibr" rid="B17">Kantvilas and Elix 2007</xref>, <xref ref-type="bibr" rid="B18">Kantvilas et al. 2010</xref>). <italic>Paraphyses</italic> sparingly branched and anastomosing; apices clavate and brown-pigmented. Ascospores ellipsoid to fusiform to elongate, non-halonate. Pycnidia immersed, globose. Conidia bacilliform.</p></tp:treatment-sec><tp:treatment-sec sec-type="chemistry" id="SECID0ETZAI"><title>Chemistry.</title><p><italic><tp:taxon-name><tp:taxon-name-part taxon-name-part-type="genus" reg="Neoprotoparmelia">Neoprotoparmelia</tp:taxon-name-part></tp:taxon-name></italic> species mainly produce depsidones of the alectoronic acid chemosyndrome.</p></tp:treatment-sec><tp:treatment-sec sec-type="distribution" id="SECID0EA1AI"><title>Distribution and ecology.</title><p>The taxa of this genus occur in open habitats, mostly on bark, with only a few species growing on siliceous rock. This genus has a Pantropical distribution and is currently known from Australia, Brazil, Kenya, Papua New Guinea, South Africa, Thailand and south-eastern USA.</p></tp:treatment-sec><tp:treatment-sec sec-type="remarks" id="SECID0EF1AI"><title>Remarks.</title><p>The new genus is morphologically similar to <italic><tp:taxon-name><tp:taxon-name-part taxon-name-part-type="genus" reg="Maronina">Maronina</tp:taxon-name-part></tp:taxon-name></italic> but can be distinguished by containing depsidones instead of depsides as found in <italic><tp:taxon-name><tp:taxon-name-part taxon-name-part-type="genus" reg="Maronina">Maronina</tp:taxon-name-part></tp:taxon-name></italic> and branched paraphyses. The genus is morphologically similar to <italic><tp:taxon-name><tp:taxon-name-part taxon-name-part-type="genus" reg="Protoparmelia">Protoparmelia</tp:taxon-name-part></tp:taxon-name></italic> but was recognised as “tropical <italic><tp:taxon-name><tp:taxon-name-part taxon-name-part-type="genus" reg="Protoparmelia">Protoparmelia</tp:taxon-name-part></tp:taxon-name></italic> clade” in <xref ref-type="bibr" rid="B29">Singh et al. (2015)</xref>. The asci are essentially variations of the <italic><tp:taxon-name><tp:taxon-name-part taxon-name-part-type="genus" reg="Lecanora">Lecanora</tp:taxon-name-part></tp:taxon-name></italic>-type sensu <xref ref-type="bibr" rid="B12">Hafellner (1984)</xref>, and mainly coincides with those well studied by <xref ref-type="bibr" rid="B17">Kantvilas and Elix (2007)</xref> and <xref ref-type="bibr" rid="B18">Kantvilas et al. (2010)</xref>. A detailed illustration of the ascus of <italic><tp:taxon-name><tp:taxon-name-part taxon-name-part-type="genus" reg="Neoprotoparmelia">N.</tp:taxon-name-part><tp:taxon-name-part taxon-name-part-type="species" reg="pulchra">pulchra</tp:taxon-name-part></tp:taxon-name></italic> is given in <xref ref-type="bibr" rid="B3">Aptroot et al. (1997a</xref>: 148, fig. 101a); it is similar to the ascus illustrated of <italic><tp:taxon-name><tp:taxon-name-part taxon-name-part-type="genus" reg="Protoparmelia">Protoparmelia</tp:taxon-name-part><tp:taxon-name-part taxon-name-part-type="species" reg="badia">badia</tp:taxon-name-part></tp:taxon-name></italic> by <xref ref-type="bibr" rid="B12">Hafellner (1984</xref>: 393, fig.40).</p></tp:treatment-sec><tp:treatment-sec><!--Section generated to contain objects referenced in tp:taxon-treatment.--><fig id="F4" position="float" orientation="portrait"><label>Figure 4.</label><caption><p><italic><tp:taxon-name><tp:taxon-name-part taxon-name-part-type="genus" reg="Neoprotoparmelia">Neoprotoparmelia</tp:taxon-name-part><tp:taxon-name-part taxon-name-part-type="species" reg="amerisidiata">amerisidiata</tp:taxon-name-part></tp:taxon-name></italic>, holotype Lendemer 20995 (NY). Scale bar: 1 mm.</p></caption><graphic xmlns:xlink="http://www.w3.org/1999/xlink" xlink:href="mycokeys-44-019-g004.jpg" position="float" orientation="portrait" xlink:type="simple" id="oo_251090.jpg"/></fig><fig id="F5" position="float" orientation="portrait"><label>Figure 5.</label><caption><p><italic><tp:taxon-name><tp:taxon-name-part taxon-name-part-type="genus" reg="Neoprotoparmelia">Neoprotoparmelia</tp:taxon-name-part><tp:taxon-name-part taxon-name-part-type="species" reg="australisidiata">australisidiata</tp:taxon-name-part></tp:taxon-name></italic>, holotype Kantvilas 289/07 (HO 545660). Scale bar: 1 mm.</p></caption><graphic xmlns:xlink="http://www.w3.org/1999/xlink" xlink:href="mycokeys-44-019-g005.jpg" position="float" orientation="portrait" xlink:type="simple" id="oo_251091.jpg"/></fig><fig id="F6" position="float" orientation="portrait"><label>Figure 6.</label><caption><p><italic><tp:taxon-name><tp:taxon-name-part taxon-name-part-type="genus" reg="Neoprotoparmelia">Neoprotoparmelia</tp:taxon-name-part><tp:taxon-name-part taxon-name-part-type="species" reg="brasilisidiata">brasilisidiata</tp:taxon-name-part></tp:taxon-name></italic>, holotype Cáceres &amp; Aproot 21684 (ISE). Scale bar: 1 mm.</p></caption><graphic xmlns:xlink="http://www.w3.org/1999/xlink" xlink:href="mycokeys-44-019-g006.jpg" position="float" orientation="portrait" xlink:type="simple" id="oo_251093.jpg"/></fig><fig id="F7" position="float" orientation="portrait"><label>Figure 7.</label><caption><p><italic><tp:taxon-name><tp:taxon-name-part taxon-name-part-type="genus" reg="Neoprotoparmelia">Neoprotoparmelia</tp:taxon-name-part><tp:taxon-name-part taxon-name-part-type="species" reg="capensis">capensis</tp:taxon-name-part></tp:taxon-name></italic>, holotype Crespo, Divakar, Hawksworth, Amo &amp; Lumbsch 63f (MAF-Lich. 19584). <bold>a</bold> Habit <bold>b</bold> Section through centre of apothecium, showing cupular proper exciple (arrow) <bold>c</bold> Ascus <bold>d</bold> Spores, showing setae (arrow). Scale bars: 2 mm (<bold>a</bold>), 100 µm (<bold>b</bold>), 10 µm (<bold>c</bold>), 5 µm (<bold>d</bold>).</p></caption><graphic xmlns:xlink="http://www.w3.org/1999/xlink" xlink:href="mycokeys-44-019-g007.jpg" position="float" orientation="portrait" xlink:type="simple" id="oo_251094.jpg"/></fig><fig id="F8" position="float" orientation="portrait"><label>Figure 8.</label><caption><p><italic><tp:taxon-name><tp:taxon-name-part taxon-name-part-type="genus" reg="Neoprotoparmelia">Neoprotoparmelia</tp:taxon-name-part><tp:taxon-name-part taxon-name-part-type="species" reg="corallifera">corallifera</tp:taxon-name-part></tp:taxon-name></italic> (type species <italic><tp:taxon-name><tp:taxon-name-part taxon-name-part-type="genus" reg="Neoprotoparmelia">Neoprotoparmelia</tp:taxon-name-part></tp:taxon-name></italic>), sample Papong 7100. Scale bar: 1 mm.</p></caption><graphic xmlns:xlink="http://www.w3.org/1999/xlink" xlink:href="mycokeys-44-019-g008.jpg" position="float" orientation="portrait" xlink:type="simple" id="oo_251096.jpg"/></fig><fig id="F9" position="float" orientation="portrait"><label>Figure 9.</label><caption><p><italic><tp:taxon-name><tp:taxon-name-part taxon-name-part-type="genus" reg="Neoprotoparmelia">Neoprotoparmelia</tp:taxon-name-part><tp:taxon-name-part taxon-name-part-type="species" reg="crassa">crassa</tp:taxon-name-part></tp:taxon-name></italic> Elix39818. Scale bar: 1 mm.</p></caption><graphic xmlns:xlink="http://www.w3.org/1999/xlink" xlink:href="mycokeys-44-019-g009.jpg" position="float" orientation="portrait" xlink:type="simple" id="oo_251097.jpg"/></fig><fig id="F10" position="float" orientation="portrait"><label>Figure 10.</label><caption><p><italic><tp:taxon-name><tp:taxon-name-part taxon-name-part-type="genus" reg="Neoprotoparmelia">Neoprotoparmelia</tp:taxon-name-part><tp:taxon-name-part taxon-name-part-type="species" reg="isidiata">isidiata</tp:taxon-name-part></tp:taxon-name></italic>, holotype Aptroot 31494 (BR). Scale bar: 1 mm.</p></caption><graphic xmlns:xlink="http://www.w3.org/1999/xlink" xlink:href="mycokeys-44-019-g010.jpg" position="float" orientation="portrait" xlink:type="simple" id="oo_251098.jpg"/></fig><fig id="F11" position="float" orientation="portrait"><label>Figure 11.</label><caption><p><italic><tp:taxon-name><tp:taxon-name-part taxon-name-part-type="genus" reg="Neoprotoparmelia">Neoprotoparmelia</tp:taxon-name-part><tp:taxon-name-part taxon-name-part-type="species" reg="pauli">pauli</tp:taxon-name-part></tp:taxon-name></italic>, holotype Kirika &amp; Lumbsch 3821 (EA) <bold>a</bold> Habit <bold>b</bold> Centre of apothecia section, showing cupular proper exciple (arrow). Scale bars: 1 mm (<bold>a</bold>), 20 µm (<bold>b</bold>).</p></caption><graphic xmlns:xlink="http://www.w3.org/1999/xlink" xlink:href="mycokeys-44-019-g011.jpg" position="float" orientation="portrait" xlink:type="simple" id="oo_251099.jpg"/></fig><fig id="F12" position="float" orientation="portrait"><label>Figure 12.</label><caption><p><italic><tp:taxon-name><tp:taxon-name-part taxon-name-part-type="genus" reg="Neoprotoparmelia">Neoprotoparmelia</tp:taxon-name-part><tp:taxon-name-part taxon-name-part-type="species" reg="plurisporibadia">plurisporibadia</tp:taxon-name-part></tp:taxon-name></italic>, holotype Cáceres &amp; Aproot 22130 (ABL). <bold>a</bold> Habitus <bold>b</bold> ascus with ascospores. Scale bars: 1 mm (<bold>a</bold>), 10 micron (<bold>b</bold>).</p></caption><graphic xmlns:xlink="http://www.w3.org/1999/xlink" xlink:href="mycokeys-44-019-g012.jpg" position="float" orientation="portrait" xlink:type="simple" id="oo_251100.jpg"/></fig><fig id="F13" position="float" orientation="portrait"><label>Figure 13.</label><caption><p><italic><tp:taxon-name><tp:taxon-name-part taxon-name-part-type="genus" reg="Neoprotoparmelia">Neoprotoparmelia</tp:taxon-name-part><tp:taxon-name-part taxon-name-part-type="species" reg="siamisidiata">siamisidiata</tp:taxon-name-part></tp:taxon-name></italic>, <italic>v.d.</italic> Boom 46872 (Hb. v.d. Boom). Scale bar: 1 mm.</p></caption><graphic xmlns:xlink="http://www.w3.org/1999/xlink" xlink:href="mycokeys-44-019-g013.jpg" position="float" orientation="portrait" xlink:type="simple" id="oo_251101.jpg"/></fig></tp:treatment-sec><ref-list><ref id="B12"><mixed-citation xmlns:xlink="http://www.w3.org/1999/xlink" xlink:type="simple"><person-group><name name-style="western"><surname>Hafellner</surname><given-names>J</given-names></name></person-group> (<year>1984</year>) <article-title>Studien in Richtung einer natürlichen Gliederung der Sammelfamilien <tp:taxon-name><tp:taxon-name-part taxon-name-part-type="family">Lecanoraceae</tp:taxon-name-part></tp:taxon-name> und <tp:taxon-name><tp:taxon-name-part taxon-name-part-type="family">Lecideaceae</tp:taxon-name-part></tp:taxon-name>.</article-title><source>Nova Hedwigia, Beiheft</source><volume>79</volume>: <fpage>241</fpage>–<lpage>371</lpage>.</mixed-citation></ref><ref id="B17"><mixed-citation xmlns:xlink="http://www.w3.org/1999/xlink" xlink:type="simple"><person-group><name name-style="western"><surname>Kantvilas</surname><given-names>G</given-names></name><name name-style="western"><surname>Elix</surname><given-names>JA</given-names></name></person-group> (<year>2007</year>) <article-title>Observations on the genus <italic><tp:taxon-name><tp:taxon-name-part taxon-name-part-type="genus">Maronina</tp:taxon-name-part></tp:taxon-name></italic>.</article-title><source>Bibliotheca Lichenologica</source><volume>96</volume>: <fpage>137</fpage>–<lpage>143</lpage>.</mixed-citation></ref><ref id="B18"><mixed-citation xmlns:xlink="http://www.w3.org/1999/xlink" xlink:type="simple"><person-group><name name-style="western"><surname>Kantvilas</surname><given-names>G</given-names></name><name name-style="western"><surname>Papong</surname><given-names>K</given-names></name><name name-style="western"><surname>Lumbsch</surname><given-names>HT</given-names></name></person-group> (<year>2010</year>) <article-title>Further observations on the genus <italic><tp:taxon-name><tp:taxon-name-part taxon-name-part-type="genus">Maronina</tp:taxon-name-part></tp:taxon-name></italic>, with descriptions of two new taxa from Thailand.</article-title><source>Lichenologist</source><volume>42</volume>: <fpage>557</fpage>–<lpage>561</lpage>. <ext-link xlink:type="simple" ext-link-type="doi" xlink:href="10.1017/S0024282910000174">https://doi.org/10.1017/S0024282910000174</ext-link></mixed-citation></ref><ref id="B29"><mixed-citation xmlns:xlink="http://www.w3.org/1999/xlink" xlink:type="simple"><person-group><name name-style="western"><surname>Singh</surname><given-names>G</given-names></name><name name-style="western"><surname>Dal Grande</surname><given-names>F</given-names></name><name name-style="western"><surname>Divakar</surname><given-names>PK</given-names></name><name name-style="western"><surname>Otte</surname><given-names>J</given-names></name><name name-style="western"><surname>Leavitt</surname><given-names>SD</given-names></name><name name-style="western"><surname>Szczepanska</surname><given-names>K</given-names></name><name name-style="western"><surname>Crespo</surname><given-names>A</given-names></name><name name-style="western"><surname>Rico</surname><given-names>VJ</given-names></name><name name-style="western"><surname>Aptroot</surname><given-names>A</given-names></name><name name-style="western"><surname>Cáceres</surname><given-names>ME da S</given-names></name><name name-style="western"><surname>Lumbsch</surname><given-names>HT</given-names></name><name name-style="western"><surname>Schmitt</surname><given-names>I</given-names></name></person-group> (<year>2015</year>) Coalescent-based species delimitation approach uncovers high cryptic diversity in the cosmopolitan lichen-forming fungal genus <italic><tp:taxon-name><tp:taxon-name-part taxon-name-part-type="genus">Protoparmelia</tp:taxon-name-part></tp:taxon-name></italic> (<tp:taxon-name><tp:taxon-name-part taxon-name-part-type="genus">Lecanorales</tp:taxon-name-part></tp:taxon-name>, <tp:taxon-name><tp:taxon-name-part taxon-name-part-type="phylum">ascomycota</tp:taxon-name-part></tp:taxon-name>). PLoS ONE 10: e0124625. <ext-link xlink:type="simple" ext-link-type="doi" xlink:href="10.1371/journal.pone.0124625">https://doi.org/10.1371/journal.pone.0124625</ext-link></mixed-citation></ref><ref id="B3"><mixed-citation xmlns:xlink="http://www.w3.org/1999/xlink" xlink:type="simple"><person-group><name name-style="western"><surname>Aptroot</surname><given-names>A</given-names></name><name name-style="western"><surname>Diederich</surname><given-names>P</given-names></name><name name-style="western"><surname>Sérusiaux</surname><given-names>E</given-names></name><name name-style="western"><surname>Sipman</surname><given-names>HJM</given-names></name></person-group> (<year>1997a</year>) <article-title>Lichens and lichenicolous fungi from New Guinea.</article-title><source>Bibliotheca Lichenologica</source><volume>64</volume>: <fpage>1</fpage>–<lpage>220</lpage>.</mixed-citation></ref></ref-list></tp:taxon-treatment>
