# Supplementary material for: Neoprotoparmelia gen. nov. and Maronina (Lecanorales, Protoparmelioideae): species description and generic delimitation using DNA barcodes and phenotypical characters
Source: MycoKeys. 2018 Dec 14;(44):19–50. doi: 10.3897/mycokeys.44.29904 (PMC6303283; doi:10.3897/mycokeys.44.29904)
Supplement: XML Treatment for Neoprotoparmelia amerisidiata [file mycokeys.44.29904-treatment3.xml]

<!DOCTYPE tp:taxon-treatment
  PUBLIC "-//TaxonX//DTD Taxonomic Treatment Publishing DTD v0 20100105//EN" "tax-treatment-NSO.dtd">
<tp:taxon-treatment xmlns:tp="http://www.plazi.org/taxpub"><tp:treatment-meta><kwd-group><label>Taxon classification</label><kwd><named-content xmlns:xlink="http://www.w3.org/1999/xlink" content-type="kingdom">Fungi</named-content></kwd><kwd><named-content xmlns:xlink="http://www.w3.org/1999/xlink" content-type="order">Lecanorales</named-content></kwd><kwd><named-content xmlns:xlink="http://www.w3.org/1999/xlink" content-type="family">Parmeliaceae</named-content></kwd></kwd-group><mixed-citation publication-type="journal"><person-group><name><surname>Singh</surname><given-names>Garima</given-names></name><name><surname>ptroot</surname><given-names>André</given-names></name><name><surname>ico</surname><given-names>Víctor J.</given-names></name><name><surname>tte</surname><given-names>Jürgen</given-names></name><name><surname>Pradeep K. Divakar</surname><given-names/></name><name><surname>Crespo</surname><given-names>Ana</given-names></name><name><surname>Cáceres</surname><given-names>Marcela Eugenia da Silva</given-names></name><name><surname>H. Thorsten Lumbsch</surname><given-names/></name><name><surname>Schmitt</surname><given-names>Imke</given-names></name></person-group><article-title><italic><tp:taxon-name><tp:taxon-name-part taxon-name-part-type="genus" reg="Neoprotoparmelia">Neoprotoparmelia</tp:taxon-name-part></tp:taxon-name></italic> gen. nov. and <italic><tp:taxon-name><tp:taxon-name-part taxon-name-part-type="genus" reg="Maronina">Maronina</tp:taxon-name-part></tp:taxon-name></italic> (<tp:taxon-name><tp:taxon-name-part taxon-name-part-type="genus" reg="Lecanorales">Lecanorales</tp:taxon-name-part></tp:taxon-name>, <tp:taxon-name><tp:taxon-name-part taxon-name-part-type="subfamily">Protoparmelioideae</tp:taxon-name-part></tp:taxon-name>): species description and generic delimitation using DNA barcodes and phenotypical characters</article-title><source>MycoKeys</source><day>14</day><month>12</month><year>2018</year><volume>2018</volume><issue>44</issue><fpage>19</fpage><lpage>50</lpage><pub-id pub-id-type="doi">10.3897/mycokeys.44.29904</pub-id></mixed-citation></tp:treatment-meta><tp:nomenclature><tp:taxon-name>
            <tp:taxon-name-part taxon-name-part-type="genus" reg="Neoprotoparmelia">Neoprotoparmelia</tp:taxon-name-part>
            <tp:taxon-name-part taxon-name-part-type="species" reg="amerisidiata">amerisidiata</tp:taxon-name-part>
            <object-id xmlns:xlink="http://www.w3.org/1999/xlink" content-type="mycobank" xlink:type="simple">827474</object-id>
          </tp:taxon-name><tp:taxon-authority>Garima Singh &amp; Aptroot</tp:taxon-authority><tp:taxon-status xmlns:xlink="http://www.w3.org/1999/xlink" xlink:type="simple">sp. nov.</tp:taxon-status><xref ref-type="fig" rid="F4">Figure 4</xref></tp:nomenclature><tp:treatment-sec sec-type="material" id="SECID0EJ5AI"><title>Type.</title><p>USA. Georgia, McIntosh Co., Sapelo Island, Sapelo Island Wildlife Management Area, <named-content xmlns:xlink="http://www.w3.org/1999/xlink" content-type="dwc:verbatimCoordinates" xlink:type="simple"><named-content content-type="geo-json" specific-use="{&#34;type&#34;:&#34;Point&#34;,&#34;coordinates&#34;:[-81.369444,31.433333]}" id="NCID0ES5AI" xlink:type="simple">31°26'00"N, 81°22'10"W</named-content></named-content>, on bark of <italic><tp:taxon-name><tp:taxon-name-part taxon-name-part-type="genus" reg="Quercus">Quercus</tp:taxon-name-part></tp:taxon-name></italic>, 16 December 2009, J. Lendemer 20995 (holotype: NY).</p><fig id="F4" position="float" orientation="portrait"><label>Figure 4.</label><caption><p><italic><tp:taxon-name><tp:taxon-name-part taxon-name-part-type="genus" reg="Neoprotoparmelia">Neoprotoparmelia</tp:taxon-name-part><tp:taxon-name-part taxon-name-part-type="species" reg="amerisidiata">amerisidiata</tp:taxon-name-part></tp:taxon-name></italic>, holotype Lendemer 20995 (NY). Scale bar: 1 mm.</p></caption><graphic xmlns:xlink="http://www.w3.org/1999/xlink" xlink:href="mycokeys-44-019-g004.jpg" position="float" orientation="portrait" xlink:type="simple" id="oo_251090.jpg"/></fig></tp:treatment-sec><tp:treatment-sec sec-type="diagnosis" id="SECID0EW6AI"><title>Diagnosis.</title><p>Similar to <italic><tp:taxon-name><tp:taxon-name-part taxon-name-part-type="genus" reg="Neoprotoparmelia">Neoprotoparmelia</tp:taxon-name-part><tp:taxon-name-part taxon-name-part-type="species" reg="brasilisidiata">brasilisidiata</tp:taxon-name-part></tp:taxon-name></italic>, but differing by the thicker, 0.07–0.11 mm wide, isidia.</p></tp:treatment-sec><tp:treatment-sec sec-type="etymology" id="SECID0EHABI"><title>Etymology.</title><p>Named after its distribution in North America and the presence of isidia.</p></tp:treatment-sec><tp:treatment-sec sec-type="description" id="SECID0EMABI"><title>Description.</title><p>Thallus up to ca. 0.05 mm thick, shiny, pale olive-green to olive-grey, continuous, delimiting marginal prothallus line (brown, thin or absent). Isidia always numerous, initially widely dispersed or somewhat clustered, eventually covering much of the thallus, up to 1.5 mm long, persistently 0.07–0.11 mm wide over their whole length, cylindrical, usually irregularly repeatedly branched and somewhat nodulose, glossy, pale olive-green to olive-grey, tips distinctly brown and dull. Apothecia and pycnidia not observed.</p></tp:treatment-sec><tp:treatment-sec sec-type="chemistry" id="SECID0ERABI"><title>Chemistry.</title><p>Spot tests: medulla of thallus and isidia UV++ greenish-white, C–, P–, K–, KC+ pink. <abbrev xmlns:xlink="http://www.w3.org/1999/xlink" xlink:title="thin-layer chromatography" id="ABBRID0EXABI" xlink:type="simple">TLC</abbrev>: alectoronic acid (major), dehydroalectoronic acid (minor or trace) and β-alectoronic acid (trace).</p></tp:treatment-sec><tp:treatment-sec sec-type="distribution" id="SECID0E2ABI"><title>Distribution and ecology.</title><p>On tree bark in forest. Known only from the south-eastern USA (North Carolina, Alabama, Georgia, Mississippi and Florida).</p></tp:treatment-sec><tp:treatment-sec sec-type="Reference sequences" id="SECID0EABBI"><title>Reference sequences.</title><p>(specimen: Lendemer 20995, holotype: NY). <ext-link xmlns:xlink="http://www.w3.org/1999/xlink" ext-link-type="gen" xlink:href="KY012827" xlink:type="simple">KY012827</ext-link> (mtSSU), <ext-link xmlns:xlink="http://www.w3.org/1999/xlink" ext-link-type="gen" xlink:href="KY066301" xlink:type="simple">KY066301</ext-link>(nuLSU).</p></tp:treatment-sec><tp:treatment-sec sec-type="remarks" id="SECID0EQBBI"><title>Remarks.</title><p>This species comprises the specimens recovered within ‘<italic><tp:taxon-name><tp:taxon-name-part taxon-name-part-type="genus" reg="Protoparmelia">P.</tp:taxon-name-part><tp:taxon-name-part taxon-name-part-type="species" reg="isidiata">isidiata</tp:taxon-name-part></tp:taxon-name></italic> A’ in ‘<italic><tp:taxon-name><tp:taxon-name-part taxon-name-part-type="genus" reg="Protoparmelia">Protoparmelia</tp:taxon-name-part></tp:taxon-name></italic> tropical clade’ in <xref ref-type="bibr" rid="B29">Singh et al. (2015)</xref>. It is morphologically most similar to <italic><tp:taxon-name><tp:taxon-name-part taxon-name-part-type="genus" reg="Neoprotoparmelia">N.</tp:taxon-name-part><tp:taxon-name-part taxon-name-part-type="species" reg="brasilisidiata">brasilisidiata</tp:taxon-name-part></tp:taxon-name></italic> which only differs by the generally thinner isidia. Some specimens have been reported before as <italic><tp:taxon-name><tp:taxon-name-part taxon-name-part-type="genus" reg="Protoparmelia">Protoparmelia</tp:taxon-name-part><tp:taxon-name-part taxon-name-part-type="species" reg="isidiata">isidiata</tp:taxon-name-part></tp:taxon-name></italic> (<xref ref-type="bibr" rid="B20">Lendemer and Lumbsch 2008</xref>).</p></tp:treatment-sec><tp:treatment-sec sec-type="material" id="SECID0EGDBI"><title>Additional specimens examined.</title><p>USA. Florida, Gilchrist Co., Waccasassa Flats, 5 December 1993, R.C. Harris 31685, 31755 (NY), R.C. Harris 31685 (NY); USA. Georgia, McIntosh Co., Sapelo Island, Sapelo Island Wildlife Management Area, 15 December 2009, J. Lendemer 20745, 20727 (NY).</p></tp:treatment-sec><ref-list><ref id="B29"><mixed-citation xmlns:xlink="http://www.w3.org/1999/xlink" xlink:type="simple"><person-group><name name-style="western"><surname>Singh</surname><given-names>G</given-names></name><name name-style="western"><surname>Dal Grande</surname><given-names>F</given-names></name><name name-style="western"><surname>Divakar</surname><given-names>PK</given-names></name><name name-style="western"><surname>Otte</surname><given-names>J</given-names></name><name name-style="western"><surname>Leavitt</surname><given-names>SD</given-names></name><name name-style="western"><surname>Szczepanska</surname><given-names>K</given-names></name><name name-style="western"><surname>Crespo</surname><given-names>A</given-names></name><name name-style="western"><surname>Rico</surname><given-names>VJ</given-names></name><name name-style="western"><surname>Aptroot</surname><given-names>A</given-names></name><name name-style="western"><surname>Cáceres</surname><given-names>ME da S</given-names></name><name name-style="western"><surname>Lumbsch</surname><given-names>HT</given-names></name><name name-style="western"><surname>Schmitt</surname><given-names>I</given-names></name></person-group> (<year>2015</year>) Coalescent-based species delimitation approach uncovers high cryptic diversity in the cosmopolitan lichen-forming fungal genus <italic><tp:taxon-name><tp:taxon-name-part taxon-name-part-type="genus">Protoparmelia</tp:taxon-name-part></tp:taxon-name></italic> (<tp:taxon-name><tp:taxon-name-part taxon-name-part-type="genus">Lecanorales</tp:taxon-name-part></tp:taxon-name>, <tp:taxon-name><tp:taxon-name-part taxon-name-part-type="phylum">ascomycota</tp:taxon-name-part></tp:taxon-name>). PLoS ONE 10: e0124625. <ext-link xlink:type="simple" ext-link-type="doi" xlink:href="10.1371/journal.pone.0124625">https://doi.org/10.1371/journal.pone.0124625</ext-link></mixed-citation></ref><ref id="B20"><mixed-citation xmlns:xlink="http://www.w3.org/1999/xlink" xlink:type="simple"><person-group><name name-style="western"><surname>Lendemer</surname><given-names>JC</given-names></name><name name-style="western"><surname>Lumbsch</surname><given-names>HT</given-names></name></person-group> (<year>2008</year>) <article-title><italic><tp:taxon-name><tp:taxon-name-part taxon-name-part-type="genus">Protoparmelia</tp:taxon-name-part><tp:taxon-name-part taxon-name-part-type="species">capitata</tp:taxon-name-part></tp:taxon-name></italic> sp. nov., and <italic><tp:taxon-name><tp:taxon-name-part taxon-name-part-type="genus">P.</tp:taxon-name-part><tp:taxon-name-part taxon-name-part-type="species">isidiata</tp:taxon-name-part></tp:taxon-name></italic> Diederich, Aptroot &amp; Sérus., two species of <italic><tp:taxon-name><tp:taxon-name-part taxon-name-part-type="genus">Protoparmelia</tp:taxon-name-part></tp:taxon-name></italic> (<italic>Lecanorales</italic>, <tp:taxon-name><tp:taxon-name-part taxon-name-part-type="phylum">Ascomycota</tp:taxon-name-part></tp:taxon-name>) from south-eastern North America.</article-title><source>Lichenologist</source><volume>40</volume>: <fpage>329</fpage>–<lpage>336</lpage>.</mixed-citation></ref></ref-list></tp:taxon-treatment>
