# Supplementary material for: Neoprotoparmelia gen. nov. and Maronina (Lecanorales, Protoparmelioideae): species description and generic delimitation using DNA barcodes and phenotypical characters
Source: MycoKeys. 2018 Dec 14;(44):19–50. doi: 10.3897/mycokeys.44.29904 (PMC6303283; doi:10.3897/mycokeys.44.29904)
Supplement: XML Treatment for Neoprotoparmelia australisidiata [file mycokeys.44.29904-treatment4.xml]

<!DOCTYPE tp:taxon-treatment
  PUBLIC "-//TaxonX//DTD Taxonomic Treatment Publishing DTD v0 20100105//EN" "tax-treatment-NSO.dtd">
<tp:taxon-treatment xmlns:tp="http://www.plazi.org/taxpub"><tp:treatment-meta><kwd-group><label>Taxon classification</label><kwd><named-content xmlns:xlink="http://www.w3.org/1999/xlink" content-type="kingdom">Fungi</named-content></kwd><kwd><named-content xmlns:xlink="http://www.w3.org/1999/xlink" content-type="order">Lecanorales</named-content></kwd><kwd><named-content xmlns:xlink="http://www.w3.org/1999/xlink" content-type="family">Parmeliaceae</named-content></kwd></kwd-group><mixed-citation publication-type="journal"><person-group><name><surname>Singh</surname><given-names>Garima</given-names></name><name><surname>ptroot</surname><given-names>André</given-names></name><name><surname>ico</surname><given-names>Víctor J.</given-names></name><name><surname>tte</surname><given-names>Jürgen</given-names></name><name><surname>Pradeep K. Divakar</surname><given-names/></name><name><surname>Crespo</surname><given-names>Ana</given-names></name><name><surname>Cáceres</surname><given-names>Marcela Eugenia da Silva</given-names></name><name><surname>H. Thorsten Lumbsch</surname><given-names/></name><name><surname>Schmitt</surname><given-names>Imke</given-names></name></person-group><article-title><italic><tp:taxon-name><tp:taxon-name-part taxon-name-part-type="genus" reg="Neoprotoparmelia">Neoprotoparmelia</tp:taxon-name-part></tp:taxon-name></italic> gen. nov. and <italic><tp:taxon-name><tp:taxon-name-part taxon-name-part-type="genus" reg="Maronina">Maronina</tp:taxon-name-part></tp:taxon-name></italic> (<tp:taxon-name><tp:taxon-name-part taxon-name-part-type="genus" reg="Lecanorales">Lecanorales</tp:taxon-name-part></tp:taxon-name>, <tp:taxon-name><tp:taxon-name-part taxon-name-part-type="subfamily">Protoparmelioideae</tp:taxon-name-part></tp:taxon-name>): species description and generic delimitation using DNA barcodes and phenotypical characters</article-title><source>MycoKeys</source><day>14</day><month>12</month><year>2018</year><volume>2018</volume><issue>44</issue><fpage>19</fpage><lpage>50</lpage><pub-id pub-id-type="doi">10.3897/mycokeys.44.29904</pub-id></mixed-citation></tp:treatment-meta><tp:nomenclature><tp:taxon-name>
            <tp:taxon-name-part taxon-name-part-type="genus" reg="Neoprotoparmelia">Neoprotoparmelia</tp:taxon-name-part>
            <tp:taxon-name-part taxon-name-part-type="species" reg="australisidiata">australisidiata</tp:taxon-name-part>
            <object-id xmlns:xlink="http://www.w3.org/1999/xlink" content-type="mycobank" xlink:type="simple">826943</object-id>
          </tp:taxon-name><tp:taxon-authority>Garima Singh &amp; Aptroot</tp:taxon-authority><tp:taxon-status xmlns:xlink="http://www.w3.org/1999/xlink" xlink:type="simple">sp. nov.</tp:taxon-status><xref ref-type="fig" rid="F5">Figure 5</xref></tp:nomenclature><tp:treatment-sec sec-type="material" id="SECID0EYEBI"><title>Type.</title><p>AUSTRALIA. Northern Territory, 2 km N of Emerald Springs, <named-content xmlns:xlink="http://www.w3.org/1999/xlink" content-type="dwc:verbatimCoordinates" xlink:type="simple"><named-content content-type="geo-json" specific-use="{&#34;type&#34;:&#34;Point&#34;,&#34;coordinates&#34;:[131.611111,-13.623056]}" id="NCID0EBFBI" xlink:type="simple">13°37'23"S, 131°36'40"E</named-content></named-content>, on <italic><tp:taxon-name><tp:taxon-name-part taxon-name-part-type="genus" reg="Erythrophloeum">Erythrophloeum</tp:taxon-name-part><tp:taxon-name-part taxon-name-part-type="species" reg="chlorostachys">chlorostachys</tp:taxon-name-part></tp:taxon-name></italic>; 22 September 2007, G. Kantvilas 289/07 (holotype: HO 545660).</p><fig id="F5" position="float" orientation="portrait"><label>Figure 5.</label><caption><p><italic><tp:taxon-name><tp:taxon-name-part taxon-name-part-type="genus" reg="Neoprotoparmelia">Neoprotoparmelia</tp:taxon-name-part><tp:taxon-name-part taxon-name-part-type="species" reg="australisidiata">australisidiata</tp:taxon-name-part></tp:taxon-name></italic>, holotype Kantvilas 289/07 (HO 545660). Scale bar: 1 mm.</p></caption><graphic xmlns:xlink="http://www.w3.org/1999/xlink" xlink:href="mycokeys-44-019-g005.jpg" position="float" orientation="portrait" xlink:type="simple" id="oo_251091.jpg"/></fig></tp:treatment-sec><tp:treatment-sec sec-type="diagnosis" id="SECID0EJGBI"><title>Diagnosis.</title><p>Similar to <italic><tp:taxon-name><tp:taxon-name-part taxon-name-part-type="genus" reg="Neoprotoparmelia">Neoprotoparmelia</tp:taxon-name-part><tp:taxon-name-part taxon-name-part-type="species" reg="isidiata">isidiata</tp:taxon-name-part></tp:taxon-name></italic>, but differing by the larger number of isidia per thallus areole.</p></tp:treatment-sec><tp:treatment-sec sec-type="etymology" id="SECID0E1GBI"><title>Etymology.</title><p>Named after Australia and the presence of isidia.</p></tp:treatment-sec><tp:treatment-sec sec-type="description" id="SECID0E6GBI"><title>Description.</title><p>Thallus consisting of almost contiguous, flat to convex areoles with irregular shape, of up to ca. 0.1 mm thick and 0.7 mm wide, somewhat shiny, pale brown to dark brown or pale olive-green to olive-grey, marginal prothallus black, thin or absent. Isidia usually in groups on almost each thallus areole, up to 0.9 mm long, persistently 0.07–0.1 mm wide over their whole length, cylindrical, usually rather irregularly once or more rarely repeatedly branched and somewhat nodulose, somewhat shiny, pale to dark brown or pale olive-green to olive-grey, of thallus colour, tips not darkened or somewhat brown. Apothecia (only young ones observed) sessile, round, 0.4–0.6 mm diam., disc concave to flat, smooth, glossy, orange brown. Margin glossy, ca. 0.05 mm wide, glossy brown at the outside, slightly higher than the disc. Hymenium hyaline, not inspersed with oil droplets, up to 50 μm high; epihymenium fuscous brown, pigment in K becoming soluble and paler; hypothecium hyaline, up to 90 μm thick including subhymenium; excipulum hyaline throughout, with a 5–12 μm thick layer of cortex, without crystals, with algae, extending below the hypothecium (cupulate). Paraphyses branched, ca. 2.5 μm wide, not thickened at the tips. Mature asci and ascospores not observed. Pycnidia not observed.</p></tp:treatment-sec><tp:treatment-sec sec-type="chemistry" id="SECID0ELHBI"><title>Chemistry.</title><p>Spot tests: medulla of thallus and isidia C–, P–, K–, KC+ pink, UV+ greenish-white. <abbrev xmlns:xlink="http://www.w3.org/1999/xlink" xlink:title="thin-layer chromatography" id="ABBRID0ERHBI" xlink:type="simple">TLC</abbrev>: alectoronic acid (major), dehydroalectoronic acid (minor or trace) and β–alectoronic acid (trace).</p></tp:treatment-sec><tp:treatment-sec sec-type="distribution" id="SECID0EVHBI"><title>Distribution and ecology.</title><p>On wood or bark of trees in open or closed forests. Known only from Australia (Northern Territory &amp; New South Wales).</p></tp:treatment-sec><tp:treatment-sec sec-type="Reference sequences" id="SECID0E1HBI"><title>Reference sequences.</title><p>(specimen: Kantvilas 289/07, holotype: HO 545660). <ext-link xmlns:xlink="http://www.w3.org/1999/xlink" ext-link-type="gen" xlink:href="KP822276" xlink:type="simple">KP822276</ext-link> (ITS), <ext-link xmlns:xlink="http://www.w3.org/1999/xlink" ext-link-type="gen" xlink:href="KP822466" xlink:type="simple">KP822466</ext-link> (mtSSU), <ext-link xmlns:xlink="http://www.w3.org/1999/xlink" ext-link-type="gen" xlink:href="KP823523" xlink:type="simple">KP823523</ext-link> (<italic>TSR1</italic>).</p></tp:treatment-sec><tp:treatment-sec sec-type="remarks" id="SECID0ERIBI"><title>Remarks.</title><p>This species comprises the specimens recovered within ‘<italic><tp:taxon-name><tp:taxon-name-part taxon-name-part-type="genus" reg="Protoparmelia">P.</tp:taxon-name-part><tp:taxon-name-part taxon-name-part-type="species" reg="isidiata">isidiata</tp:taxon-name-part></tp:taxon-name></italic> E’ in ‘<italic><tp:taxon-name><tp:taxon-name-part taxon-name-part-type="genus" reg="Protoparmelia">Protoparmelia</tp:taxon-name-part></tp:taxon-name></italic> tropical clade’ in <xref ref-type="bibr" rid="B29">Singh et al. (2015)</xref> and referred to as <italic><tp:taxon-name><tp:taxon-name-part taxon-name-part-type="genus" reg="Maronina">Maronina</tp:taxon-name-part></tp:taxon-name></italic> in <xref ref-type="bibr" rid="B8">Divakar et al. (2017)</xref> and <xref ref-type="bibr" rid="B27">Singh et al. (2018)</xref>. Coalescent-based species delimitation inferred from the six-locus dataset supports these taxa as distinct lineage from the other isidiate samples collected from the geographically distant populations. This species is morphologically very similar to <italic><tp:taxon-name><tp:taxon-name-part taxon-name-part-type="genus" reg="Neoprotoparmelia">Neoprotoparmelia</tp:taxon-name-part><tp:taxon-name-part taxon-name-part-type="species" reg="isidiata">isidiata</tp:taxon-name-part></tp:taxon-name></italic>, but has larger and contiguous thallus areoles, usually bearing more isidia. Members of this species may differ considerably in colour and the abundance and maximum length of the isidia.</p></tp:treatment-sec><tp:treatment-sec sec-type="material" id="SECID0EHKBI"><title>Additional specimens examined.</title><p>AUSTRALIA. New South Wales, Maxwells Flora Reserve, S of Eden, 195 m alt., 26 October 2010, G. Kantvilas 228/10 (HO 559228).</p></tp:treatment-sec><ref-list><ref id="B29"><mixed-citation xmlns:xlink="http://www.w3.org/1999/xlink" xlink:type="simple"><person-group><name name-style="western"><surname>Singh</surname><given-names>G</given-names></name><name name-style="western"><surname>Dal Grande</surname><given-names>F</given-names></name><name name-style="western"><surname>Divakar</surname><given-names>PK</given-names></name><name name-style="western"><surname>Otte</surname><given-names>J</given-names></name><name name-style="western"><surname>Leavitt</surname><given-names>SD</given-names></name><name name-style="western"><surname>Szczepanska</surname><given-names>K</given-names></name><name name-style="western"><surname>Crespo</surname><given-names>A</given-names></name><name name-style="western"><surname>Rico</surname><given-names>VJ</given-names></name><name name-style="western"><surname>Aptroot</surname><given-names>A</given-names></name><name name-style="western"><surname>Cáceres</surname><given-names>ME da S</given-names></name><name name-style="western"><surname>Lumbsch</surname><given-names>HT</given-names></name><name name-style="western"><surname>Schmitt</surname><given-names>I</given-names></name></person-group> (<year>2015</year>) Coalescent-based species delimitation approach uncovers high cryptic diversity in the cosmopolitan lichen-forming fungal genus <italic><tp:taxon-name><tp:taxon-name-part taxon-name-part-type="genus">Protoparmelia</tp:taxon-name-part></tp:taxon-name></italic> (<tp:taxon-name><tp:taxon-name-part taxon-name-part-type="genus">Lecanorales</tp:taxon-name-part></tp:taxon-name>, <tp:taxon-name><tp:taxon-name-part taxon-name-part-type="phylum">ascomycota</tp:taxon-name-part></tp:taxon-name>). PLoS ONE 10: e0124625. <ext-link xlink:type="simple" ext-link-type="doi" xlink:href="10.1371/journal.pone.0124625">https://doi.org/10.1371/journal.pone.0124625</ext-link></mixed-citation></ref><ref id="B8"><mixed-citation xmlns:xlink="http://www.w3.org/1999/xlink" xlink:type="simple"><person-group><name name-style="western"><surname>Divakar</surname><given-names>PK</given-names></name><name name-style="western"><surname>Crespo</surname><given-names>A</given-names></name><name name-style="western"><surname>Kraichak</surname><given-names>E</given-names></name><name name-style="western"><surname>Leavitt</surname><given-names>SD</given-names></name><name name-style="western"><surname>Singh</surname><given-names>G</given-names></name><name name-style="western"><surname>Schmitt</surname><given-names>I</given-names></name><name name-style="western"><surname>Lumbsch</surname><given-names>HT</given-names></name></person-group> (<year>2017</year>) <article-title>Using a temporal phylogenetic method to harmonize family- and genus-level classification in the largest clade of lichen-forming fungi.</article-title><source>Fungal Diversity</source><volume>84</volume>: <fpage>101</fpage>–<lpage>117</lpage>. <ext-link xlink:type="simple" ext-link-type="doi" xlink:href="10.1007/s13225-017-0379-z">https://doi.org/10.1007/s13225-017-0379-z</ext-link></mixed-citation></ref><ref id="B27"><mixed-citation xmlns:xlink="http://www.w3.org/1999/xlink" xlink:type="simple"><person-group><name name-style="western"><surname>Singh</surname><given-names>G</given-names></name><name name-style="western"><surname>Dal Grande</surname><given-names>F</given-names></name><name name-style="western"><surname>Schnitzler</surname><given-names>J</given-names></name><name name-style="western"><surname>Pfenninger</surname><given-names>M</given-names></name><name name-style="western"><surname>Schmitt</surname><given-names>I</given-names></name></person-group> (<year>2018</year>) <article-title>Different diversification histories in tropical and temperate lineages in the ascomycete subfamily <tp:taxon-name><tp:taxon-name-part taxon-name-part-type="subfamily">Protoparmelioideae</tp:taxon-name-part></tp:taxon-name> (<tp:taxon-name><tp:taxon-name-part taxon-name-part-type="family">Parmeliaceae</tp:taxon-name-part></tp:taxon-name>).</article-title><source>MycoKeys</source><volume>36</volume>: <fpage>1</fpage>–<lpage>19</lpage>. <ext-link xlink:type="simple" ext-link-type="doi" xlink:href="10.3897/mycokeys.36.22548">https://doi.org/10.3897/mycokeys.36.22548</ext-link></mixed-citation></ref></ref-list></tp:taxon-treatment>
