# Supplementary material for: Neoprotoparmelia gen. nov. and Maronina (Lecanorales, Protoparmelioideae): species description and generic delimitation using DNA barcodes and phenotypical characters
Source: MycoKeys. 2018 Dec 14;(44):19–50. doi: 10.3897/mycokeys.44.29904 (PMC6303283; doi:10.3897/mycokeys.44.29904)
Supplement: XML Treatment for Neoprotoparmelia brasilisidiata [file mycokeys.44.29904-treatment5.xml]

<!DOCTYPE tp:taxon-treatment
  PUBLIC "-//TaxonX//DTD Taxonomic Treatment Publishing DTD v0 20100105//EN" "tax-treatment-NSO.dtd">
<tp:taxon-treatment xmlns:tp="http://www.plazi.org/taxpub"><tp:treatment-meta><kwd-group><label>Taxon classification</label><kwd><named-content xmlns:xlink="http://www.w3.org/1999/xlink" content-type="kingdom">Fungi</named-content></kwd><kwd><named-content xmlns:xlink="http://www.w3.org/1999/xlink" content-type="order">Lecanorales</named-content></kwd><kwd><named-content xmlns:xlink="http://www.w3.org/1999/xlink" content-type="family">Parmeliaceae</named-content></kwd></kwd-group><mixed-citation publication-type="journal"><person-group><name><surname>Singh</surname><given-names>Garima</given-names></name><name><surname>ptroot</surname><given-names>André</given-names></name><name><surname>ico</surname><given-names>Víctor J.</given-names></name><name><surname>tte</surname><given-names>Jürgen</given-names></name><name><surname>Pradeep K. Divakar</surname><given-names/></name><name><surname>Crespo</surname><given-names>Ana</given-names></name><name><surname>Cáceres</surname><given-names>Marcela Eugenia da Silva</given-names></name><name><surname>H. Thorsten Lumbsch</surname><given-names/></name><name><surname>Schmitt</surname><given-names>Imke</given-names></name></person-group><article-title><italic><tp:taxon-name><tp:taxon-name-part taxon-name-part-type="genus" reg="Neoprotoparmelia">Neoprotoparmelia</tp:taxon-name-part></tp:taxon-name></italic> gen. nov. and <italic><tp:taxon-name><tp:taxon-name-part taxon-name-part-type="genus" reg="Maronina">Maronina</tp:taxon-name-part></tp:taxon-name></italic> (<tp:taxon-name><tp:taxon-name-part taxon-name-part-type="genus" reg="Lecanorales">Lecanorales</tp:taxon-name-part></tp:taxon-name>, <tp:taxon-name><tp:taxon-name-part taxon-name-part-type="subfamily">Protoparmelioideae</tp:taxon-name-part></tp:taxon-name>): species description and generic delimitation using DNA barcodes and phenotypical characters</article-title><source>MycoKeys</source><day>14</day><month>12</month><year>2018</year><volume>2018</volume><issue>44</issue><fpage>19</fpage><lpage>50</lpage><pub-id pub-id-type="doi">10.3897/mycokeys.44.29904</pub-id></mixed-citation></tp:treatment-meta><tp:nomenclature><tp:taxon-name>
            <tp:taxon-name-part taxon-name-part-type="genus" reg="Neoprotoparmelia">Neoprotoparmelia</tp:taxon-name-part>
            <tp:taxon-name-part taxon-name-part-type="species" reg="brasilisidiata">brasilisidiata</tp:taxon-name-part>
            <object-id xmlns:xlink="http://www.w3.org/1999/xlink" content-type="mycobank" xlink:type="simple">826944</object-id>
          </tp:taxon-name><tp:taxon-authority>Garima Singh, M. Cáceres &amp; Aptroot</tp:taxon-authority><tp:taxon-status xmlns:xlink="http://www.w3.org/1999/xlink" xlink:type="simple">sp. nov.</tp:taxon-status><xref ref-type="fig" rid="F6">Figure 6</xref></tp:nomenclature><tp:treatment-sec sec-type="material" id="SECID0EAMBI"><title>Type.</title><p>BRAZIL. Sergipe, Parque Nacional Serra de Itabaiana, <named-content xmlns:xlink="http://www.w3.org/1999/xlink" content-type="dwc:verbatimCoordinates" xlink:type="simple"><named-content content-type="geo-json" specific-use="{&#34;type&#34;:&#34;Point&#34;,&#34;coordinates&#34;:[-37.338889,-10.749167]}" id="NCID0EJMBI" xlink:type="simple">10°44'57"S, 37°20'20"W</named-content></named-content>, ca. 200 m alt., on bark of tree, 10 May 2014, M. Cáceres &amp; A. Aptroot 21684 (holotype: ISE, isotype: ABL).</p><fig id="F6" position="float" orientation="portrait"><label>Figure 6.</label><caption><p><italic><tp:taxon-name><tp:taxon-name-part taxon-name-part-type="genus" reg="Neoprotoparmelia">Neoprotoparmelia</tp:taxon-name-part><tp:taxon-name-part taxon-name-part-type="species" reg="brasilisidiata">brasilisidiata</tp:taxon-name-part></tp:taxon-name></italic>, holotype Cáceres &amp; Aproot 21684 (ISE). Scale bar: 1 mm.</p></caption><graphic xmlns:xlink="http://www.w3.org/1999/xlink" xlink:href="mycokeys-44-019-g006.jpg" position="float" orientation="portrait" xlink:type="simple" id="oo_251093.jpg"/></fig></tp:treatment-sec><tp:treatment-sec sec-type="diagnosis" id="SECID0EMNBI"><title>Diagnosis.</title><p>Very similar to <italic><tp:taxon-name><tp:taxon-name-part taxon-name-part-type="genus" reg="Neoprotoparmelia">Neoprotoparmelia</tp:taxon-name-part><tp:taxon-name-part taxon-name-part-type="species" reg="amerisidiata">amerisidiata</tp:taxon-name-part></tp:taxon-name></italic>, but differing by having thinner, 0.04–0.08 mm wide, isidia.</p></tp:treatment-sec><tp:treatment-sec sec-type="etymology" id="SECID0E4NBI"><title>Etymology.</title><p>Named after the country of discovery, Brazil and the presence of isidia.</p></tp:treatment-sec><tp:treatment-sec sec-type="description" id="SECID0ECOBI"><title>Description.</title><p>Thallus up to ca. 0.05 mm thick, shiny, pale olive-green to olive-grey, continuous, marginal prothallus brown, thin or absent. Isidia always numerous, initially widely dispersed or somewhat clustered, eventually covering much of the thallus, up to 1.5 mm long, persistently 0.04–0.08 mm wide over their whole length, cylindrical, usually rather irregularly repeatedly branched and somewhat nodulose, glossy, pale olive-green to olive-grey, tips distinctly brown and dull. Apothecia sessile, round or usually with wavy outline, 0.6–1.3 mm diam., disc flat, smooth, dull, dark brown. Margin dull, ca. 0.15 mm wide, of thallus colour, not or only slightly higher than the disc. Hymenium hyaline, not inspersed with oil droplets, up to 80 μm high; epihymenium olive-brown, pigment in K becoming soluble and paler; hypothecium hyaline, up to 75 μm thick including subhymenium; excipulum hyaline throughout, with a 7–15 μm thick layer of cortex without crystals, with algae, extending below the hypothecium (cupulate). Paraphyses branched, ca. 2.0 μm wide, not thickened at the tips. Asci 8-spored, cylindrico-clavate, up to 55 × 13 μm. Ascospores hyaline, simple, narrowly ellipsoid, not constricted, 9–11 × 2–3 μm, without appendages. Pycnidia not observed.</p></tp:treatment-sec><tp:treatment-sec sec-type="chemistry" id="SECID0EOOBI"><title>Chemistry.</title><p>Spot tests: medulla of thallus and isidia UV+ greenish white, C–, P–, K–, KC+ pink. <abbrev xmlns:xlink="http://www.w3.org/1999/xlink" xlink:title="thin-layer chromatography" id="ABBRID0EUOBI" xlink:type="simple">TLC</abbrev>: alectoronic acid (major), dehydroalectoronic acid (minor or trace) and β-alectoronic acid (trace). Gyrophoric acid has also been reported (<xref ref-type="bibr" rid="B16">Kalb 2004</xref>).</p></tp:treatment-sec><tp:treatment-sec sec-type="distribution" id="SECID0E3OBI"><title>Distribution and ecology.</title><p>On tree bark in parks, open areas, Cerrado and Atlantic rain forests. Neotropical - known from Costa Rica, El Salvador and Brazil, where it is widespread and known from the following states: Sergipe, Matto Grosso, Rio de Janeiro, São Paulo, Maranhão, Tocantins, Minas Geraes and Rio Grande do Sul.</p></tp:treatment-sec><tp:treatment-sec sec-type="Reference sequences" id="SECID0EBPBI"><title>Reference sequences.</title><p>(specimen: Aptroot 21684, holotype: ISE). <ext-link xmlns:xlink="http://www.w3.org/1999/xlink" ext-link-type="gen" xlink:href="KY012831" xlink:type="simple">KY012831</ext-link> (mtSSU), <ext-link xmlns:xlink="http://www.w3.org/1999/xlink" ext-link-type="gen" xlink:href="KY066305" xlink:type="simple">KY066305</ext-link> (nuLSU).</p></tp:treatment-sec><tp:treatment-sec sec-type="remarks" id="SECID0ERPBI"><title>Remarks.</title><p>This species comprises specimens recovered within ‘<italic><tp:taxon-name><tp:taxon-name-part taxon-name-part-type="genus" reg="Protoparmelia">P.</tp:taxon-name-part><tp:taxon-name-part taxon-name-part-type="species" reg="isidiata">isidiata</tp:taxon-name-part></tp:taxon-name></italic> B’ in ‘<italic><tp:taxon-name><tp:taxon-name-part taxon-name-part-type="genus" reg="Protoparmelia">Protoparmelia</tp:taxon-name-part></tp:taxon-name></italic> tropical clade’ in <xref ref-type="bibr" rid="B29">Singh et al. (2015)</xref>. It is similar to <italic><tp:taxon-name><tp:taxon-name-part taxon-name-part-type="genus" reg="Neoprotoparmelia">N.</tp:taxon-name-part><tp:taxon-name-part taxon-name-part-type="species" reg="amerisidiata">amerisidiata</tp:taxon-name-part></tp:taxon-name></italic>, but, however, differs in having slightly thinner isidia. It is a common species on exposed bark in the neotropics and can easily be recognised in the field, from other isidiate crusts even when sterile, due to the strong UV-reaction visible with a portable UV-torch and thus can be distinguished from other isidiate crusts, even when sterile.</p></tp:treatment-sec><tp:treatment-sec sec-type="material" id="SECID0EYQBI"><title>Additional specimens examined.</title><p>BRAZIL. Rio Grande do Sul, Viamão, near Parque Itapua, ca. 100 m alt.; 26 September 2014, M. Cáceres &amp; A. Aptroot 22137 (ABL, ISE); Maranhão, Bananal, 20 km S of Imperatriz, ca. 140 m alt.; 20 October 2016, M. Cáceres &amp; A. Aptroot 28776 (ABL, ISE). Tocantins, near Itaguatins, ca. 150 m alt.; 22 October 2016, M. Cáceres &amp; A. Aptroot 28809 (ABL, ISE). COSTA RICA. Guanacaste, 15 km SSE of Nicoya, ca. 850 m alt.; 22 March 2004, H. Sipman 52086 (B), A. Aptroot 60835, 60836 &amp; 60840 (INB). SAN SALVADOR. Ahuachapán, Parque Nacional El Imposible, ca. 800 m alt.; December 1998, R. Welz 89, 140 &amp; 438 (B).</p></tp:treatment-sec><ref-list><ref id="B16"><mixed-citation xmlns:xlink="http://www.w3.org/1999/xlink" xlink:type="simple"><person-group><name name-style="western"><surname>Kalb</surname><given-names>K</given-names></name></person-group> (<year>2004</year>) <article-title>New or otherwise interesting lichens II.</article-title><source>Bibliotheca Lichenologica</source><volume>88</volume>: <fpage>301</fpage>–<lpage>329</lpage>.</mixed-citation></ref><ref id="B29"><mixed-citation xmlns:xlink="http://www.w3.org/1999/xlink" xlink:type="simple"><person-group><name name-style="western"><surname>Singh</surname><given-names>G</given-names></name><name name-style="western"><surname>Dal Grande</surname><given-names>F</given-names></name><name name-style="western"><surname>Divakar</surname><given-names>PK</given-names></name><name name-style="western"><surname>Otte</surname><given-names>J</given-names></name><name name-style="western"><surname>Leavitt</surname><given-names>SD</given-names></name><name name-style="western"><surname>Szczepanska</surname><given-names>K</given-names></name><name name-style="western"><surname>Crespo</surname><given-names>A</given-names></name><name name-style="western"><surname>Rico</surname><given-names>VJ</given-names></name><name name-style="western"><surname>Aptroot</surname><given-names>A</given-names></name><name name-style="western"><surname>Cáceres</surname><given-names>ME da S</given-names></name><name name-style="western"><surname>Lumbsch</surname><given-names>HT</given-names></name><name name-style="western"><surname>Schmitt</surname><given-names>I</given-names></name></person-group> (<year>2015</year>) Coalescent-based species delimitation approach uncovers high cryptic diversity in the cosmopolitan lichen-forming fungal genus <italic><tp:taxon-name><tp:taxon-name-part taxon-name-part-type="genus">Protoparmelia</tp:taxon-name-part></tp:taxon-name></italic> (<tp:taxon-name><tp:taxon-name-part taxon-name-part-type="genus">Lecanorales</tp:taxon-name-part></tp:taxon-name>, <tp:taxon-name><tp:taxon-name-part taxon-name-part-type="phylum">ascomycota</tp:taxon-name-part></tp:taxon-name>). PLoS ONE 10: e0124625. <ext-link xlink:type="simple" ext-link-type="doi" xlink:href="10.1371/journal.pone.0124625">https://doi.org/10.1371/journal.pone.0124625</ext-link></mixed-citation></ref></ref-list></tp:taxon-treatment>
