# Supplementary material for: Neoprotoparmelia gen. nov. and Maronina (Lecanorales, Protoparmelioideae): species description and generic delimitation using DNA barcodes and phenotypical characters
Source: MycoKeys. 2018 Dec 14;(44):19–50. doi: 10.3897/mycokeys.44.29904 (PMC6303283; doi:10.3897/mycokeys.44.29904)
Supplement: XML Treatment for Neoprotoparmelia capensis [file mycokeys.44.29904-treatment6.xml]

<!DOCTYPE tp:taxon-treatment
  PUBLIC "-//TaxonX//DTD Taxonomic Treatment Publishing DTD v0 20100105//EN" "tax-treatment-NSO.dtd">
<tp:taxon-treatment xmlns:tp="http://www.plazi.org/taxpub"><tp:treatment-meta><kwd-group><label>Taxon classification</label><kwd><named-content xmlns:xlink="http://www.w3.org/1999/xlink" content-type="kingdom">Fungi</named-content></kwd><kwd><named-content xmlns:xlink="http://www.w3.org/1999/xlink" content-type="order">Lecanorales</named-content></kwd><kwd><named-content xmlns:xlink="http://www.w3.org/1999/xlink" content-type="family">Parmeliaceae</named-content></kwd></kwd-group><mixed-citation publication-type="journal"><person-group><name><surname>Singh</surname><given-names>Garima</given-names></name><name><surname>ptroot</surname><given-names>André</given-names></name><name><surname>ico</surname><given-names>Víctor J.</given-names></name><name><surname>tte</surname><given-names>Jürgen</given-names></name><name><surname>Pradeep K. Divakar</surname><given-names/></name><name><surname>Crespo</surname><given-names>Ana</given-names></name><name><surname>Cáceres</surname><given-names>Marcela Eugenia da Silva</given-names></name><name><surname>H. Thorsten Lumbsch</surname><given-names/></name><name><surname>Schmitt</surname><given-names>Imke</given-names></name></person-group><article-title><italic><tp:taxon-name><tp:taxon-name-part taxon-name-part-type="genus" reg="Neoprotoparmelia">Neoprotoparmelia</tp:taxon-name-part></tp:taxon-name></italic> gen. nov. and <italic><tp:taxon-name><tp:taxon-name-part taxon-name-part-type="genus" reg="Maronina">Maronina</tp:taxon-name-part></tp:taxon-name></italic> (<tp:taxon-name><tp:taxon-name-part taxon-name-part-type="genus" reg="Lecanorales">Lecanorales</tp:taxon-name-part></tp:taxon-name>, <tp:taxon-name><tp:taxon-name-part taxon-name-part-type="subfamily">Protoparmelioideae</tp:taxon-name-part></tp:taxon-name>): species description and generic delimitation using DNA barcodes and phenotypical characters</article-title><source>MycoKeys</source><day>14</day><month>12</month><year>2018</year><volume>2018</volume><issue>44</issue><fpage>19</fpage><lpage>50</lpage><pub-id pub-id-type="doi">10.3897/mycokeys.44.29904</pub-id></mixed-citation></tp:treatment-meta><tp:nomenclature><tp:taxon-name>
            <tp:taxon-name-part taxon-name-part-type="genus" reg="Neoprotoparmelia">Neoprotoparmelia</tp:taxon-name-part>
            <tp:taxon-name-part taxon-name-part-type="species" reg="capensis">capensis</tp:taxon-name-part>
            <object-id xmlns:xlink="http://www.w3.org/1999/xlink" content-type="mycobank" xlink:type="simple">826945</object-id>
          </tp:taxon-name><tp:taxon-authority>V. J. Rico, A. Crespo &amp; Garima Singh</tp:taxon-authority><tp:taxon-status xmlns:xlink="http://www.w3.org/1999/xlink" xlink:type="simple">sp. nov.</tp:taxon-status><xref ref-type="fig" rid="F7">Figure 7</xref></tp:nomenclature><tp:treatment-sec sec-type="material" id="SECID0E4SBI"><title>Type.</title><p>SOUTH AFRICA. Western Cape prov., between Papendorp and Strandfontein, near Vailkay bridge, <named-content xmlns:xlink="http://www.w3.org/1999/xlink" content-type="dwc:verbatimCoordinates" xlink:type="simple"><named-content content-type="geo-json" specific-use="{&#34;type&#34;:&#34;Point&#34;,&#34;coordinates&#34;:[18.233056,-31.692778]}" id="NCID0EGTBI" xlink:type="simple">31°41'34"S, 18°13'59"E</named-content></named-content>, ca. 32 m alt., 4 February 2005, A. Crespo, P.K. Divakar, D.L. Hawksworth, G. Amo &amp; T.H. Lumbsch 63f (holotype: MAF–Lich. 19584; isotypes: MAF-Lich. 19624, 19625, 19626 and 19628).</p><fig id="F7" position="float" orientation="portrait"><label>Figure 7.</label><caption><p><italic><tp:taxon-name><tp:taxon-name-part taxon-name-part-type="genus" reg="Neoprotoparmelia">Neoprotoparmelia</tp:taxon-name-part><tp:taxon-name-part taxon-name-part-type="species" reg="capensis">capensis</tp:taxon-name-part></tp:taxon-name></italic>, holotype Crespo, Divakar, Hawksworth, Amo &amp; Lumbsch 63f (MAF-Lich. 19584). <bold>a</bold> Habit <bold>b</bold> Section through centre of apothecium, showing cupular proper exciple (arrow) <bold>c</bold> Ascus <bold>d</bold> Spores, showing setae (arrow). Scale bars: 2 mm (<bold>a</bold>), 100 µm (<bold>b</bold>), 10 µm (<bold>c</bold>), 5 µm (<bold>d</bold>).</p></caption><graphic xmlns:xlink="http://www.w3.org/1999/xlink" xlink:href="mycokeys-44-019-g007.jpg" position="float" orientation="portrait" xlink:type="simple" id="oo_251094.jpg"/></fig></tp:treatment-sec><tp:treatment-sec sec-type="diagnosis" id="SECID0EZUBI"><title>Diagnosis.</title><p>Morphologically similar to the northern hemispheric <italic><tp:taxon-name><tp:taxon-name-part taxon-name-part-type="genus" reg="Protoparmelia">Protoparmelia</tp:taxon-name-part><tp:taxon-name-part taxon-name-part-type="species" reg="montagnei">montagnei</tp:taxon-name-part></tp:taxon-name></italic> (Fr.) Poelt &amp; Nimis, but mainly differing from it by the presence of alectoronic acid as major secondary metabolite in the medulla. The two species, <italic><tp:taxon-name><tp:taxon-name-part taxon-name-part-type="genus" reg="Protoparmelia">P.</tp:taxon-name-part><tp:taxon-name-part taxon-name-part-type="species" reg="montagnei">montagnei</tp:taxon-name-part></tp:taxon-name></italic> and <italic><tp:taxon-name><tp:taxon-name-part taxon-name-part-type="genus" reg="Neoprotoparmelia">N.</tp:taxon-name-part><tp:taxon-name-part taxon-name-part-type="species" reg="capensis">capensis</tp:taxon-name-part></tp:taxon-name></italic>, are also genetically not closely-related and belong to different genera.</p></tp:treatment-sec><tp:treatment-sec sec-type="etymology" id="SECID0EAWBI"><title>Etymology.</title><p>The specific epithet refers to its occurrence in Cape Province of South Africa.</p></tp:treatment-sec><tp:treatment-sec sec-type="description" id="SECID0EFWBI"><title>Description.</title><p>Thallus saxicolous, crustose, up to 8 cm wide, thin and areolate (in younger parts, up to 1 mm thick) to mainly thick and areolate, warted or subsquamulose (up to 2.2 mm thick), irregular or orbicular; surface light grey, pale to strong brown, with whitish mottled-fissured areas (by a locally strong mucilaginous epicortex), dull; delimited, or not, by a blackish hypothalline line. Areoles irregular, polygonal to rounded, up to 2 mm in diam., mainly slightly convex to irregular or flat, surface smooth to irregular, cracked or warted, marginal areoles sometimes lobe-like. Apothecia frequent, 1 to several per areolae, zeorine to lecanorine, immersed and nearly urceolate when young to adnate or sessile and constricted at the base when adult, rounded to irregular, up to 2 mm in diam.; disc brown to brown-black, dull, concave to flat or sometimes convex; thalline exciple persistent or excluded with age, concolorous with thallus to whitish (by a strong mucilaginous epicortex); proper exciple cupulate, up to 70–155 µm thick, coherent, hyphae mainly periclinal with strong mucilaginous walls, margins reduced in young apothecia. Hymenium hyaline to yellowish, coherent, 60–75 µm tall, in the margins somewhat fan-like (together with proper exciple) and exceeding the thalline exciple in adult apothecia; epihymenium light brown to brown, up to 15 µm tall, with few irregular granules; hypothecium and subhymenium hyaline to slightly yellowish, 25–70 µm thick. Paraphyses coherent in water, branched and anastomosed, apices somewhat thickened and mainly surrounded by a brown mucilaginous hood (up to 10 µm wide). Asci clavate, 42–70 × 12–20 µm, 8–spored, amyloid tholus (excluding the axial mass) and surrounding mucilage, <italic><tp:taxon-name><tp:taxon-name-part taxon-name-part-type="genus" reg="Lecanora">Lecanora</tp:taxon-name-part></tp:taxon-name></italic>–type (cf. also <italic><tp:taxon-name><tp:taxon-name-part taxon-name-part-type="genus" reg="Maronina">Maronina</tp:taxon-name-part></tp:taxon-name></italic>–type, <xref ref-type="bibr" rid="B18">Kantvilas et al. 2010</xref>). Ascospores hyaline, simple, 9–13(–14) × 3.5–5.5(–6) µm (n = 40), fusiform to elongate (l:b = 1.8–2.9), with rounded apices or sometimes slightly apiculate in one end, some with apical hyaline setae. Pycnidia frequent, immersed, globose to oblong, wall hyaline, ostiole tissue with brown to black pigmented walls. Conidia simple, hyaline, 7–17 × 1–1.5 µm (n = 20), bacilliform, straight.</p></tp:treatment-sec><tp:treatment-sec sec-type="chemistry" id="SECID0EDXBI"><title>Chemistry.</title><p>Spot tests: medulla K– or ± unclean yellowish, C–, KC+ unclean rose-red, I–, P–, UV++ greenish-white. <abbrev xmlns:xlink="http://www.w3.org/1999/xlink" xlink:title="thin-layer chromatography" id="ABBRID0EJXBI" xlink:type="simple">TLC</abbrev>: atranorin (traces), α–alectoronic acid (major), unidentified substance (major or traces, closed to norstictic acid, Rf class 4), ± β–alectoronic (traces) and traces of related substances.</p></tp:treatment-sec><tp:treatment-sec sec-type="distribution" id="SECID0ENXBI"><title>Distribution and ecology.</title><p>Only known from the type locality in the arid north-west of the Cape Region (South Africa), rich in succulent plants (succulent Karoo biomes, cf. Mucina and Rutherford 2006), growing on exposed sandstones next to the Atlantic coast.</p></tp:treatment-sec><tp:treatment-sec sec-type="Reference sequences" id="SECID0ESXBI"><title>Reference sequences.</title><p>(specimen: Crespo, Divakar, Hawksworth, Amo &amp; Lumbsch 63f, holotype: MAF–Lich. 19584). <ext-link xmlns:xlink="http://www.w3.org/1999/xlink" ext-link-type="gen" xlink:href="KY066279" xlink:type="simple">KY066279</ext-link> (ITS), <ext-link xmlns:xlink="http://www.w3.org/1999/xlink" ext-link-type="gen" xlink:href="KP822500" xlink:type="simple">KP822500</ext-link> (mtSSU), <ext-link xmlns:xlink="http://www.w3.org/1999/xlink" ext-link-type="gen" xlink:href="KP796385" xlink:type="simple">KP796385</ext-link> (nuLSU), <ext-link xmlns:xlink="http://www.w3.org/1999/xlink" ext-link-type="gen" xlink:href="KP822184" xlink:type="simple">KP822184</ext-link> (RPB1), <ext-link xmlns:xlink="http://www.w3.org/1999/xlink" ext-link-type="gen" xlink:href="KP823556" xlink:type="simple">KP823556</ext-link> (TSR1).</p></tp:treatment-sec><tp:treatment-sec sec-type="remarks" id="SECID0ERYBI"><title>Remarks.</title><p>This comprises the specimens recovered within ‘<italic><tp:taxon-name><tp:taxon-name-part taxon-name-part-type="genus" reg="Protoparmelia">P.</tp:taxon-name-part></tp:taxon-name></italic> sp. ZA’ in ‘<italic><tp:taxon-name><tp:taxon-name-part taxon-name-part-type="genus" reg="Protoparmelia">Protoparmelia</tp:taxon-name-part></tp:taxon-name></italic> tropical clade’ in <xref ref-type="bibr" rid="B29">Singh et al. (2015)</xref>. <italic><tp:taxon-name><tp:taxon-name-part taxon-name-part-type="genus" reg="Neoprotoparmelia">Neoprotoparmelia</tp:taxon-name-part><tp:taxon-name-part taxon-name-part-type="species" reg="capensis">capensis</tp:taxon-name-part></tp:taxon-name></italic> is morphologically similar to the <italic><tp:taxon-name><tp:taxon-name-part taxon-name-part-type="genus" reg="Protoparmelia">Protoparmelia</tp:taxon-name-part><tp:taxon-name-part taxon-name-part-type="species" reg="montagnei">montagnei</tp:taxon-name-part></tp:taxon-name></italic> complex, in the sister genus <italic><tp:taxon-name><tp:taxon-name-part taxon-name-part-type="genus" reg="Protoparmelia">Protoparmelia</tp:taxon-name-part></tp:taxon-name></italic>, but differs from the latter in its chemistry and distribution. The major secondary metabolite found in <italic><tp:taxon-name><tp:taxon-name-part taxon-name-part-type="genus" reg="Neoprotoparmelia">N.</tp:taxon-name-part><tp:taxon-name-part taxon-name-part-type="species" reg="capensis">capensis</tp:taxon-name-part></tp:taxon-name></italic> is alectoronic acid whereas, in <italic><tp:taxon-name><tp:taxon-name-part taxon-name-part-type="genus" reg="Protoparmelia">P.</tp:taxon-name-part><tp:taxon-name-part taxon-name-part-type="species" reg="montagnei">montagnei</tp:taxon-name-part></tp:taxon-name></italic>, it is lobaric and/or gyrophoric acids or fatty acids. <italic><tp:taxon-name><tp:taxon-name-part taxon-name-part-type="genus" reg="Protoparmelia">Protoparmelia</tp:taxon-name-part><tp:taxon-name-part taxon-name-part-type="species" reg="montagnei">montagnei</tp:taxon-name-part></tp:taxon-name></italic> is distributed in Eurasia on acid rocks, with mainly a broad Mediterranean distribution, from Turkey to The Canary Islands and from Ireland to Morocco (<xref ref-type="bibr" rid="B7">Coppins and Chambers 2009</xref>, <xref ref-type="bibr" rid="B6">Barbero et al. 2006</xref>). In contrast, <italic><tp:taxon-name><tp:taxon-name-part taxon-name-part-type="genus" reg="Neoprotoparmelia">N.</tp:taxon-name-part><tp:taxon-name-part taxon-name-part-type="species" reg="capensis">capensis</tp:taxon-name-part></tp:taxon-name></italic> grows on sandstone in the Cape Region. Molecular data also clearly supports <italic><tp:taxon-name><tp:taxon-name-part taxon-name-part-type="genus" reg="Neoprotoparmelia">N.</tp:taxon-name-part><tp:taxon-name-part taxon-name-part-type="species" reg="capensis">capensis</tp:taxon-name-part></tp:taxon-name></italic> and <italic><tp:taxon-name><tp:taxon-name-part taxon-name-part-type="genus" reg="Protoparmelia">P.</tp:taxon-name-part><tp:taxon-name-part taxon-name-part-type="species" reg="montagnei">montagnei</tp:taxon-name-part></tp:taxon-name></italic> as distantly related, evolutionary independently lineages (<xref ref-type="bibr" rid="B29">Singh et al. 2015</xref>). Details on the morphology and chemistry of the similar <italic><tp:taxon-name><tp:taxon-name-part taxon-name-part-type="genus" reg="Protoparmelia">P.</tp:taxon-name-part><tp:taxon-name-part taxon-name-part-type="species" reg="montagnei">montagnei</tp:taxon-name-part></tp:taxon-name></italic> species complex can be found in <xref ref-type="bibr" rid="B7">Coppins and Chambers (2009)</xref> and <xref ref-type="bibr" rid="B6">Barbero et al. (2006)</xref>. The grey to brown thalli, 8-spored asci, α–collatolic acid absence, distribution and/or molecular data, supports <italic><tp:taxon-name><tp:taxon-name-part taxon-name-part-type="genus" reg="Neoprotoparmelia">N.</tp:taxon-name-part><tp:taxon-name-part taxon-name-part-type="species" reg="capensis">capensis</tp:taxon-name-part></tp:taxon-name></italic> as an evolutionary independent lineage from the other two saxicolous <italic><tp:taxon-name><tp:taxon-name-part taxon-name-part-type="genus" reg="Neoprotoparmelia">Neoprotoparmelia</tp:taxon-name-part></tp:taxon-name></italic> species here described.</p><p>The analysed material of <italic><tp:taxon-name><tp:taxon-name-part taxon-name-part-type="genus" reg="Neoprotoparmelia">Neoprotoparmelia</tp:taxon-name-part><tp:taxon-name-part taxon-name-part-type="species" reg="capensis">capensis</tp:taxon-name-part></tp:taxon-name></italic> was rich in lichenicolous ascomycetes, some of which make its characterisation confusing. Portions of the studied specimens serve as host to species of <italic><tp:taxon-name><tp:taxon-name-part taxon-name-part-type="genus" reg="Phacographa">Phacographa</tp:taxon-name-part></tp:taxon-name></italic> and <italic><tp:taxon-name><tp:taxon-name-part taxon-name-part-type="genus" reg="Sphaerellothecium">Sphaerellothecium</tp:taxon-name-part></tp:taxon-name></italic> similar to those living on taxa of the <italic><tp:taxon-name><tp:taxon-name-part taxon-name-part-type="genus" reg="Protoparmelia">Protoparmelia</tp:taxon-name-part><tp:taxon-name-part taxon-name-part-type="species" reg="badia">badia</tp:taxon-name-part></tp:taxon-name></italic> complex (<xref ref-type="bibr" rid="B13">Hafellner 2009</xref> and <xref ref-type="bibr" rid="B31">Triebel 1989</xref>, respectively), causing visible symptoms. A <italic><tp:taxon-name><tp:taxon-name-part taxon-name-part-type="genus" reg="Phoma">Phoma</tp:taxon-name-part></tp:taxon-name></italic>–type fungus, with hyaline pycnidia and conidia, frequently infected the hymenium of <italic><tp:taxon-name><tp:taxon-name-part taxon-name-part-type="genus" reg="Neoprotoparmelia">N.</tp:taxon-name-part><tp:taxon-name-part taxon-name-part-type="species" reg="capensis">capensis</tp:taxon-name-part></tp:taxon-name></italic>. Moreover, in some adult apothecia of <italic><tp:taxon-name><tp:taxon-name-part taxon-name-part-type="genus" reg="Neoprotoparmelia">N.</tp:taxon-name-part><tp:taxon-name-part taxon-name-part-type="species" reg="capensis">capensis</tp:taxon-name-part></tp:taxon-name></italic>, an endohymenial <italic><tp:taxon-name><tp:taxon-name-part taxon-name-part-type="genus" reg="Arthonia">Arthonia</tp:taxon-name-part></tp:taxon-name></italic> species develops its asci, together with those of the host. The latter two taxa lacked visible symptoms on the host. These four lichenicolous fungi are currently under further investigation and the results will be published in a subsequent study.</p></tp:treatment-sec><ref-list><ref id="B18"><mixed-citation xmlns:xlink="http://www.w3.org/1999/xlink" xlink:type="simple"><person-group><name name-style="western"><surname>Kantvilas</surname><given-names>G</given-names></name><name name-style="western"><surname>Papong</surname><given-names>K</given-names></name><name name-style="western"><surname>Lumbsch</surname><given-names>HT</given-names></name></person-group> (<year>2010</year>) <article-title>Further observations on the genus <italic><tp:taxon-name><tp:taxon-name-part taxon-name-part-type="genus">Maronina</tp:taxon-name-part></tp:taxon-name></italic>, with descriptions of two new taxa from Thailand.</article-title><source>Lichenologist</source><volume>42</volume>: <fpage>557</fpage>–<lpage>561</lpage>. <ext-link xlink:type="simple" ext-link-type="doi" xlink:href="10.1017/S0024282910000174">https://doi.org/10.1017/S0024282910000174</ext-link></mixed-citation></ref><ref id="B29"><mixed-citation xmlns:xlink="http://www.w3.org/1999/xlink" xlink:type="simple"><person-group><name name-style="western"><surname>Singh</surname><given-names>G</given-names></name><name name-style="western"><surname>Dal Grande</surname><given-names>F</given-names></name><name name-style="western"><surname>Divakar</surname><given-names>PK</given-names></name><name name-style="western"><surname>Otte</surname><given-names>J</given-names></name><name name-style="western"><surname>Leavitt</surname><given-names>SD</given-names></name><name name-style="western"><surname>Szczepanska</surname><given-names>K</given-names></name><name name-style="western"><surname>Crespo</surname><given-names>A</given-names></name><name name-style="western"><surname>Rico</surname><given-names>VJ</given-names></name><name name-style="western"><surname>Aptroot</surname><given-names>A</given-names></name><name name-style="western"><surname>Cáceres</surname><given-names>ME da S</given-names></name><name name-style="western"><surname>Lumbsch</surname><given-names>HT</given-names></name><name name-style="western"><surname>Schmitt</surname><given-names>I</given-names></name></person-group> (<year>2015</year>) Coalescent-based species delimitation approach uncovers high cryptic diversity in the cosmopolitan lichen-forming fungal genus <italic><tp:taxon-name><tp:taxon-name-part taxon-name-part-type="genus">Protoparmelia</tp:taxon-name-part></tp:taxon-name></italic> (<tp:taxon-name><tp:taxon-name-part taxon-name-part-type="genus">Lecanorales</tp:taxon-name-part></tp:taxon-name>, <tp:taxon-name><tp:taxon-name-part taxon-name-part-type="phylum">ascomycota</tp:taxon-name-part></tp:taxon-name>). PLoS ONE 10: e0124625. <ext-link xlink:type="simple" ext-link-type="doi" xlink:href="10.1371/journal.pone.0124625">https://doi.org/10.1371/journal.pone.0124625</ext-link></mixed-citation></ref><ref id="B7"><mixed-citation xmlns:xlink="http://www.w3.org/1999/xlink" xlink:type="simple"><person-group><name name-style="western"><surname>Coppins</surname><given-names>BJ</given-names></name><name name-style="western"><surname>Chambers</surname><given-names>SP</given-names></name></person-group> (<year>2009</year>) <article-title><italic><tp:taxon-name><tp:taxon-name-part taxon-name-part-type="genus">Protoparmelia</tp:taxon-name-part></tp:taxon-name></italic>.</article-title> In: <person-group><name name-style="western"><surname>Smith</surname><given-names>CW</given-names></name><name name-style="western"><surname>Aptroot</surname><given-names>A</given-names></name><name name-style="western"><surname>Coppins</surname><given-names>BJ</given-names></name><name name-style="western"><surname>Flechter</surname><given-names>A</given-names></name><name name-style="western"><surname>Gilbert</surname><given-names>OL</given-names></name><name name-style="western"><surname>James</surname><given-names>PW</given-names></name><name name-style="western"><surname>Wolseley</surname><given-names>PA</given-names></name></person-group> (<role>Eds</role>) <issue-title>The Lichens of Great Britain and Ireland.</issue-title><source>The British Lichen Society–Natural History Museum Publications, London</source>, <fpage>753</fpage>–<lpage>755</lpage>.</mixed-citation></ref><ref id="B6"><mixed-citation xmlns:xlink="http://www.w3.org/1999/xlink" xlink:type="simple"><person-group><name name-style="western"><surname>Barbero</surname><given-names>M</given-names></name><name name-style="western"><surname>Giralt</surname><given-names>M</given-names></name><name name-style="western"><surname>Elix</surname><given-names>JA</given-names></name><name name-style="western"><surname>Gómez–Bolea</surname><given-names>A</given-names></name><name name-style="western"><surname>Llimona</surname><given-names>X</given-names></name></person-group> (<year>2006</year>) <article-title>A taxonomic study of <italic><tp:taxon-name><tp:taxon-name-part taxon-name-part-type="genus">Protoparmelia</tp:taxon-name-part><tp:taxon-name-part taxon-name-part-type="species">montagnei</tp:taxon-name-part></tp:taxon-name></italic> (syn. <italic><tp:taxon-name><tp:taxon-name-part taxon-name-part-type="genus">P.</tp:taxon-name-part><tp:taxon-name-part taxon-name-part-type="species">psarophana</tp:taxon-name-part></tp:taxon-name></italic>) centered in the Eastern Iberian Peninsula.</article-title><source>Mycotaxon</source><volume>97</volume>: <fpage>299</fpage>–<lpage>320</lpage>.</mixed-citation></ref><ref id="B13"><mixed-citation xmlns:xlink="http://www.w3.org/1999/xlink" xlink:type="simple"><person-group><name name-style="western"><surname>Hafellner</surname><given-names>J</given-names></name></person-group> (<year>2009</year>) <article-title><italic><tp:taxon-name><tp:taxon-name-part taxon-name-part-type="genus">Phacothecium</tp:taxon-name-part></tp:taxon-name></italic> resurrected and the new genus <tp:taxon-name><tp:taxon-name-part taxon-name-part-type="genus">Phacographa</tp:taxon-name-part></tp:taxon-name> (<italic>Arthoniales</italic>) proposed.</article-title><source>Bibliotheca Lichenologica</source><volume>100</volume>: <fpage>85</fpage>–<lpage>121</lpage>.</mixed-citation></ref><ref id="B31"><mixed-citation xmlns:xlink="http://www.w3.org/1999/xlink" xlink:type="simple"><person-group><name name-style="western"><surname>Triebel</surname><given-names>D</given-names></name></person-group> (<year>1989</year>) <article-title>Lecideicole Ascomyceten. Eine Revision der obligat lichenicolen Ascomyceten auf lecideoiden Flechten.</article-title><source>Bibliotheca Lichenologica</source><volume>35</volume>: <fpage>1</fpage>–<lpage>278</lpage>.</mixed-citation></ref></ref-list></tp:taxon-treatment>
