# Supplementary material for: Neoprotoparmelia gen. nov. and Maronina (Lecanorales, Protoparmelioideae): species description and generic delimitation using DNA barcodes and phenotypical characters
Source: MycoKeys. 2018 Dec 14;(44):19–50. doi: 10.3897/mycokeys.44.29904 (PMC6303283; doi:10.3897/mycokeys.44.29904)
Supplement: XML Treatment for Neoprotoparmelia capitata [file mycokeys.44.29904-treatment7.xml]

<!DOCTYPE tp:taxon-treatment
  PUBLIC "-//TaxonX//DTD Taxonomic Treatment Publishing DTD v0 20100105//EN" "tax-treatment-NSO.dtd">
<tp:taxon-treatment xmlns:tp="http://www.plazi.org/taxpub"><tp:treatment-meta><kwd-group><label>Taxon classification</label><kwd><named-content xmlns:xlink="http://www.w3.org/1999/xlink" content-type="kingdom">Fungi</named-content></kwd><kwd><named-content xmlns:xlink="http://www.w3.org/1999/xlink" content-type="order">Lecanorales</named-content></kwd><kwd><named-content xmlns:xlink="http://www.w3.org/1999/xlink" content-type="family">Parmeliaceae</named-content></kwd></kwd-group><mixed-citation publication-type="journal"><person-group><name><surname>Singh</surname><given-names>Garima</given-names></name><name><surname>ptroot</surname><given-names>André</given-names></name><name><surname>ico</surname><given-names>Víctor J.</given-names></name><name><surname>tte</surname><given-names>Jürgen</given-names></name><name><surname>Pradeep K. Divakar</surname><given-names/></name><name><surname>Crespo</surname><given-names>Ana</given-names></name><name><surname>Cáceres</surname><given-names>Marcela Eugenia da Silva</given-names></name><name><surname>H. Thorsten Lumbsch</surname><given-names/></name><name><surname>Schmitt</surname><given-names>Imke</given-names></name></person-group><article-title><italic><tp:taxon-name><tp:taxon-name-part taxon-name-part-type="genus" reg="Neoprotoparmelia">Neoprotoparmelia</tp:taxon-name-part></tp:taxon-name></italic> gen. nov. and <italic><tp:taxon-name><tp:taxon-name-part taxon-name-part-type="genus" reg="Maronina">Maronina</tp:taxon-name-part></tp:taxon-name></italic> (<tp:taxon-name><tp:taxon-name-part taxon-name-part-type="genus" reg="Lecanorales">Lecanorales</tp:taxon-name-part></tp:taxon-name>, <tp:taxon-name><tp:taxon-name-part taxon-name-part-type="subfamily">Protoparmelioideae</tp:taxon-name-part></tp:taxon-name>): species description and generic delimitation using DNA barcodes and phenotypical characters</article-title><source>MycoKeys</source><day>14</day><month>12</month><year>2018</year><volume>2018</volume><issue>44</issue><fpage>19</fpage><lpage>50</lpage><pub-id pub-id-type="doi">10.3897/mycokeys.44.29904</pub-id></mixed-citation></tp:treatment-meta><tp:nomenclature><tp:taxon-name>
            <tp:taxon-name-part taxon-name-part-type="genus" reg="Neoprotoparmelia">Neoprotoparmelia</tp:taxon-name-part>
            <tp:taxon-name-part taxon-name-part-type="species" reg="capitata">capitata</tp:taxon-name-part>
            <object-id xmlns:xlink="http://www.w3.org/1999/xlink" content-type="mycobank" xlink:type="simple">827475</object-id>
          </tp:taxon-name><tp:taxon-authority>(Lendemer) Garima Singh, Lumbsch &amp; I. Schmitt</tp:taxon-authority><tp:taxon-status xmlns:xlink="http://www.w3.org/1999/xlink" xlink:type="simple">comb. nov.</tp:taxon-status></tp:nomenclature><tp:treatment-sec sec-type="Basionym" id="SECID0ETBCI"><title>Basionym.</title><p><italic><tp:taxon-name><tp:taxon-name-part taxon-name-part-type="genus" reg="Protoparmelia">Protoparmelia</tp:taxon-name-part><tp:taxon-name-part taxon-name-part-type="species" reg="capitata">capitata</tp:taxon-name-part></tp:taxon-name></italic> Lendemer, Lichenologist 40: 332. 2008.</p></tp:treatment-sec><tp:treatment-sec sec-type="Synonym" id="SECID0EECCI"><title>Synonym.</title><p><italic><tp:taxon-name><tp:taxon-name-part taxon-name-part-type="genus" reg="Maronina">Maronina</tp:taxon-name-part><tp:taxon-name-part taxon-name-part-type="species" reg="capitata">capitata</tp:taxon-name-part></tp:taxon-name></italic> (Lendemer) Divakar, A. Crespo &amp; Lumbsch in Divakar et al., Fungal Diversity 84: 114. 2017.</p></tp:treatment-sec></tp:taxon-treatment>
