# Supplementary material for: Neoprotoparmelia gen. nov. and Maronina (Lecanorales, Protoparmelioideae): species description and generic delimitation using DNA barcodes and phenotypical characters
Source: MycoKeys. 2018 Dec 14;(44):19–50. doi: 10.3897/mycokeys.44.29904 (PMC6303283; doi:10.3897/mycokeys.44.29904)
Supplement: XML Treatment for Neoprotoparmelia crassa [file mycokeys.44.29904-treatment9.xml]

<!DOCTYPE tp:taxon-treatment
  PUBLIC "-//TaxonX//DTD Taxonomic Treatment Publishing DTD v0 20100105//EN" "tax-treatment-NSO.dtd">
<tp:taxon-treatment xmlns:tp="http://www.plazi.org/taxpub"><tp:treatment-meta><kwd-group><label>Taxon classification</label><kwd><named-content xmlns:xlink="http://www.w3.org/1999/xlink" content-type="kingdom">Fungi</named-content></kwd><kwd><named-content xmlns:xlink="http://www.w3.org/1999/xlink" content-type="order">Lecanorales</named-content></kwd><kwd><named-content xmlns:xlink="http://www.w3.org/1999/xlink" content-type="family">Parmeliaceae</named-content></kwd></kwd-group><mixed-citation publication-type="journal"><person-group><name><surname>Singh</surname><given-names>Garima</given-names></name><name><surname>ptroot</surname><given-names>André</given-names></name><name><surname>ico</surname><given-names>Víctor J.</given-names></name><name><surname>tte</surname><given-names>Jürgen</given-names></name><name><surname>Pradeep K. Divakar</surname><given-names/></name><name><surname>Crespo</surname><given-names>Ana</given-names></name><name><surname>Cáceres</surname><given-names>Marcela Eugenia da Silva</given-names></name><name><surname>H. Thorsten Lumbsch</surname><given-names/></name><name><surname>Schmitt</surname><given-names>Imke</given-names></name></person-group><article-title><italic><tp:taxon-name><tp:taxon-name-part taxon-name-part-type="genus" reg="Neoprotoparmelia">Neoprotoparmelia</tp:taxon-name-part></tp:taxon-name></italic> gen. nov. and <italic><tp:taxon-name><tp:taxon-name-part taxon-name-part-type="genus" reg="Maronina">Maronina</tp:taxon-name-part></tp:taxon-name></italic> (<tp:taxon-name><tp:taxon-name-part taxon-name-part-type="genus" reg="Lecanorales">Lecanorales</tp:taxon-name-part></tp:taxon-name>, <tp:taxon-name><tp:taxon-name-part taxon-name-part-type="subfamily">Protoparmelioideae</tp:taxon-name-part></tp:taxon-name>): species description and generic delimitation using DNA barcodes and phenotypical characters</article-title><source>MycoKeys</source><day>14</day><month>12</month><year>2018</year><volume>2018</volume><issue>44</issue><fpage>19</fpage><lpage>50</lpage><pub-id pub-id-type="doi">10.3897/mycokeys.44.29904</pub-id></mixed-citation></tp:treatment-meta><tp:nomenclature><tp:taxon-name>
            <tp:taxon-name-part taxon-name-part-type="genus" reg="Neoprotoparmelia">Neoprotoparmelia</tp:taxon-name-part>
            <tp:taxon-name-part taxon-name-part-type="species" reg="crassa">crassa</tp:taxon-name-part>
            <object-id xmlns:xlink="http://www.w3.org/1999/xlink" content-type="mycobank" xlink:type="simple">827477</object-id>
          </tp:taxon-name><tp:taxon-authority>Garima Singh &amp; Aptroot</tp:taxon-authority><tp:taxon-status xmlns:xlink="http://www.w3.org/1999/xlink" xlink:type="simple">sp. nov.</tp:taxon-status><xref ref-type="fig" rid="F9">Figure 9</xref></tp:nomenclature><tp:treatment-sec sec-type="material" id="SECID0EGICI"><title>Type.</title><p>AUSTRALIA. Australian Capital Territory, Solar Village, J.A. Elix 39805 (holotype: CANB 783260).</p><fig id="F9" position="float" orientation="portrait"><label>Figure 9.</label><caption><p><italic><tp:taxon-name><tp:taxon-name-part taxon-name-part-type="genus" reg="Neoprotoparmelia">Neoprotoparmelia</tp:taxon-name-part><tp:taxon-name-part taxon-name-part-type="species" reg="crassa">crassa</tp:taxon-name-part></tp:taxon-name></italic> Elix39818. Scale bar: 1 mm.</p></caption><graphic xmlns:xlink="http://www.w3.org/1999/xlink" xlink:href="mycokeys-44-019-g009.jpg" position="float" orientation="portrait" xlink:type="simple" id="oo_251097.jpg"/></fig></tp:treatment-sec><tp:treatment-sec sec-type="diagnosis" id="SECID0EDJCI"><title>Diagnosis.</title><p>Similar to <italic><tp:taxon-name><tp:taxon-name-part taxon-name-part-type="genus" reg="Neoprotoparmelia">Neoprotoparmelia</tp:taxon-name-part><tp:taxon-name-part taxon-name-part-type="species" reg="isidiata">isidiata</tp:taxon-name-part></tp:taxon-name></italic>, but differs from it in having shorter isidia and a thicker thallus.</p></tp:treatment-sec><tp:treatment-sec sec-type="etymology" id="SECID0EUJCI"><title>Etymology.</title><p>Derived from <italic>crassus</italic> (Lat. = fat) indicating that the thallus is thicker than that of the other isidiate species.</p></tp:treatment-sec><tp:treatment-sec sec-type="description" id="SECID0E3JCI"><title>Description.</title><p>Thallus consisting of contiguous to centrally fusing, flat to rather convex areoles with irregular shape, of up to ca. 0.1 mm thick and 0.3 mm wide, somewhat shiny, pale brown to dark brown, marginal prothallus absent. Isidia covering most of the thallus except the outer margins, globose to ellipsoid, up to 0.15 mm long, persistently 0.07–0.1 mm wide, unbranched, of thallus colour, tips not darkened or somewhat brown. Apothecia and pycnidia not observed.</p></tp:treatment-sec><tp:treatment-sec sec-type="chemistry" id="SECID0EBKCI"><title>Chemistry.</title><p>Spot tests: medulla of thallus and isidia UV+ greenish white, C–, P–, K–, KC+ pink. <abbrev xmlns:xlink="http://www.w3.org/1999/xlink" xlink:title="thin-layer chromatography" id="ABBRID0EHKCI" xlink:type="simple">TLC</abbrev>: alectoronic acid.</p></tp:treatment-sec><tp:treatment-sec sec-type="distribution" id="SECID0ELKCI"><title>Distribution and ecology.</title><p>On wood or bark of trees in open or closed forests. Known only from Australia (Australian Capital Territory and Northern Territory).</p></tp:treatment-sec><tp:treatment-sec sec-type="Reference sequences" id="SECID0EQKCI"><title>Reference sequences.</title><p>(specimen: Elix 39805, holotype: CANB 783260). <ext-link xmlns:xlink="http://www.w3.org/1999/xlink" ext-link-type="gen" xlink:href="KP822464" xlink:type="simple">KP822464</ext-link> (mtSSU), <ext-link xmlns:xlink="http://www.w3.org/1999/xlink" ext-link-type="gen" xlink:href="KP822274" xlink:type="simple">KP822274</ext-link> (ITS), <ext-link xmlns:xlink="http://www.w3.org/1999/xlink" ext-link-type="gen" xlink:href="KP796345" xlink:type="simple">KP796345</ext-link> (nuLSU), <ext-link xmlns:xlink="http://www.w3.org/1999/xlink" ext-link-type="gen" xlink:href="KP822145" xlink:type="simple">KP822145</ext-link> (RPB1), <ext-link xmlns:xlink="http://www.w3.org/1999/xlink" ext-link-type="gen" xlink:href="KP822359" xlink:type="simple">KP822359</ext-link> (MCM7), <ext-link xmlns:xlink="http://www.w3.org/1999/xlink" ext-link-type="gen" xlink:href="KP823521" xlink:type="simple">KP823521</ext-link> (TSR1).</p></tp:treatment-sec><tp:treatment-sec sec-type="remarks" id="SECID0EULCI"><title>Remarks.</title><p>This comprises the specimens recovered within ‘<italic><tp:taxon-name><tp:taxon-name-part taxon-name-part-type="genus" reg="Protoparmelia">P.</tp:taxon-name-part><tp:taxon-name-part taxon-name-part-type="species" reg="isidiata">isidiata</tp:taxon-name-part></tp:taxon-name></italic> D’ in ‘<italic><tp:taxon-name><tp:taxon-name-part taxon-name-part-type="genus" reg="Protoparmelia">Protoparmelia</tp:taxon-name-part></tp:taxon-name></italic> tropical clade’ in <xref ref-type="bibr" rid="B29">Singh et al. (2015)</xref>. Similar to <italic><tp:taxon-name><tp:taxon-name-part taxon-name-part-type="genus" reg="Neoprotoparmelia">Neoprotoparmelia</tp:taxon-name-part><tp:taxon-name-part taxon-name-part-type="species" reg="isidiata">isidiata</tp:taxon-name-part></tp:taxon-name></italic> but differing in having a thicker thallus and shorter isidia.</p></tp:treatment-sec><tp:treatment-sec sec-type="material" id="SECID0E2MCI"><title>Additional sequenced specimens examined.</title><p>AUSTRALIA. Same as type, J. A. Elix 39795 (CANB); Northern Territory, Melville Island, H. Streimann 42469 (B, CANB).</p></tp:treatment-sec><ref-list><ref id="B29"><mixed-citation xmlns:xlink="http://www.w3.org/1999/xlink" xlink:type="simple"><person-group><name name-style="western"><surname>Singh</surname><given-names>G</given-names></name><name name-style="western"><surname>Dal Grande</surname><given-names>F</given-names></name><name name-style="western"><surname>Divakar</surname><given-names>PK</given-names></name><name name-style="western"><surname>Otte</surname><given-names>J</given-names></name><name name-style="western"><surname>Leavitt</surname><given-names>SD</given-names></name><name name-style="western"><surname>Szczepanska</surname><given-names>K</given-names></name><name name-style="western"><surname>Crespo</surname><given-names>A</given-names></name><name name-style="western"><surname>Rico</surname><given-names>VJ</given-names></name><name name-style="western"><surname>Aptroot</surname><given-names>A</given-names></name><name name-style="western"><surname>Cáceres</surname><given-names>ME da S</given-names></name><name name-style="western"><surname>Lumbsch</surname><given-names>HT</given-names></name><name name-style="western"><surname>Schmitt</surname><given-names>I</given-names></name></person-group> (<year>2015</year>) Coalescent-based species delimitation approach uncovers high cryptic diversity in the cosmopolitan lichen-forming fungal genus <italic><tp:taxon-name><tp:taxon-name-part taxon-name-part-type="genus">Protoparmelia</tp:taxon-name-part></tp:taxon-name></italic> (<tp:taxon-name><tp:taxon-name-part taxon-name-part-type="genus">Lecanorales</tp:taxon-name-part></tp:taxon-name>, <tp:taxon-name><tp:taxon-name-part taxon-name-part-type="phylum">ascomycota</tp:taxon-name-part></tp:taxon-name>). PLoS ONE 10: e0124625. <ext-link xlink:type="simple" ext-link-type="doi" xlink:href="10.1371/journal.pone.0124625">https://doi.org/10.1371/journal.pone.0124625</ext-link></mixed-citation></ref></ref-list></tp:taxon-treatment>
