# Supplementary material for: Neoprotoparmelia gen. nov. and Maronina (Lecanorales, Protoparmelioideae): species description and generic delimitation using DNA barcodes and phenotypical characters
Source: MycoKeys. 2018 Dec 14;(44):19–50. doi: 10.3897/mycokeys.44.29904 (PMC6303283; doi:10.3897/mycokeys.44.29904)
Supplement: XML Treatment for Neoprotoparmelia isidiata [file mycokeys.44.29904-treatment10.xml]

<!DOCTYPE tp:taxon-treatment
  PUBLIC "-//TaxonX//DTD Taxonomic Treatment Publishing DTD v0 20100105//EN" "tax-treatment-NSO.dtd">
<tp:taxon-treatment xmlns:tp="http://www.plazi.org/taxpub"><tp:treatment-meta><kwd-group><label>Taxon classification</label><kwd><named-content xmlns:xlink="http://www.w3.org/1999/xlink" content-type="kingdom">Fungi</named-content></kwd><kwd><named-content xmlns:xlink="http://www.w3.org/1999/xlink" content-type="order">Lecanorales</named-content></kwd><kwd><named-content xmlns:xlink="http://www.w3.org/1999/xlink" content-type="family">Parmeliaceae</named-content></kwd></kwd-group><mixed-citation publication-type="journal"><person-group><name><surname>Singh</surname><given-names>Garima</given-names></name><name><surname>ptroot</surname><given-names>André</given-names></name><name><surname>ico</surname><given-names>Víctor J.</given-names></name><name><surname>tte</surname><given-names>Jürgen</given-names></name><name><surname>Pradeep K. Divakar</surname><given-names/></name><name><surname>Crespo</surname><given-names>Ana</given-names></name><name><surname>Cáceres</surname><given-names>Marcela Eugenia da Silva</given-names></name><name><surname>H. Thorsten Lumbsch</surname><given-names/></name><name><surname>Schmitt</surname><given-names>Imke</given-names></name></person-group><article-title><italic><tp:taxon-name><tp:taxon-name-part taxon-name-part-type="genus" reg="Neoprotoparmelia">Neoprotoparmelia</tp:taxon-name-part></tp:taxon-name></italic> gen. nov. and <italic><tp:taxon-name><tp:taxon-name-part taxon-name-part-type="genus" reg="Maronina">Maronina</tp:taxon-name-part></tp:taxon-name></italic> (<tp:taxon-name><tp:taxon-name-part taxon-name-part-type="genus" reg="Lecanorales">Lecanorales</tp:taxon-name-part></tp:taxon-name>, <tp:taxon-name><tp:taxon-name-part taxon-name-part-type="subfamily">Protoparmelioideae</tp:taxon-name-part></tp:taxon-name>): species description and generic delimitation using DNA barcodes and phenotypical characters</article-title><source>MycoKeys</source><day>14</day><month>12</month><year>2018</year><volume>2018</volume><issue>44</issue><fpage>19</fpage><lpage>50</lpage><pub-id pub-id-type="doi">10.3897/mycokeys.44.29904</pub-id></mixed-citation></tp:treatment-meta><tp:nomenclature><tp:taxon-name>
            <tp:taxon-name-part taxon-name-part-type="genus" reg="Neoprotoparmelia">Neoprotoparmelia</tp:taxon-name-part>
            <tp:taxon-name-part taxon-name-part-type="species" reg="isidiata">isidiata</tp:taxon-name-part>
            <object-id xmlns:xlink="http://www.w3.org/1999/xlink" content-type="mycobank" xlink:type="simple">827478</object-id>
          </tp:taxon-name><tp:taxon-authority>(Diederich, Aptroot &amp; Sérus.) Garima Singh, Lumbsch &amp; I. Schmitt</tp:taxon-authority><tp:taxon-status xmlns:xlink="http://www.w3.org/1999/xlink" xlink:type="simple">comb. nov.</tp:taxon-status><xref ref-type="fig" rid="F10">Figure 10</xref></tp:nomenclature><tp:treatment-sec sec-type="Basionym" id="SECID0ENOCI"><title>Basionym.</title><p><italic><tp:taxon-name><tp:taxon-name-part taxon-name-part-type="genus" reg="Protoparmelia">Protoparmelia</tp:taxon-name-part><tp:taxon-name-part taxon-name-part-type="species" reg="isidiata">isidiata</tp:taxon-name-part></tp:taxon-name></italic> Diederich, Aptroot &amp; Sérus. in Aptroot et al., Biblioth. Lichenol. 64: 146. 1997.</p><fig id="F10" position="float" orientation="portrait"><label>Figure 10.</label><caption><p><italic><tp:taxon-name><tp:taxon-name-part taxon-name-part-type="genus" reg="Neoprotoparmelia">Neoprotoparmelia</tp:taxon-name-part><tp:taxon-name-part taxon-name-part-type="species" reg="isidiata">isidiata</tp:taxon-name-part></tp:taxon-name></italic>, holotype Aptroot 31494 (BR). Scale bar: 1 mm.</p></caption><graphic xmlns:xlink="http://www.w3.org/1999/xlink" xlink:href="mycokeys-44-019-g010.jpg" position="float" orientation="portrait" xlink:type="simple" id="oo_251098.jpg"/></fig></tp:treatment-sec><tp:treatment-sec sec-type="Synonym" id="SECID0EWPCI"><title>Synonym.</title><p><italic><tp:taxon-name><tp:taxon-name-part taxon-name-part-type="genus" reg="Maronina">Maronina</tp:taxon-name-part><tp:taxon-name-part taxon-name-part-type="species" reg="isidiata">isidiata</tp:taxon-name-part></tp:taxon-name></italic> (Diederich, Aptroot &amp; Sérus.) Divakar, A. Crespo &amp; Lumbsch in Divakar et al., Fungal Diversity 84: 114 (2017).</p></tp:treatment-sec><tp:treatment-sec sec-type="material" id="SECID0EHQCI"><title>Type.</title><p>PAPUA NEW GUINEA. Simbu, Mount Wilhelm, near lake Piunde, 5°47'S, 145°03'E, ca. 3600 m alt.; 5–8 August 1992, A. Aptroot 31494 (holotype: BR).</p></tp:treatment-sec><tp:treatment-sec sec-type="description" id="SECID0EMQCI"><title>Description.</title><p>Thallus consisting of isolated convex areoles of up to ca. 0.1 mm thick and 0.2 mm wide, somewhat shiny, pale brown to dark brown or mottled whitish-grey, on a fully immersed hyaline hypothallus, marginal prothallus black, thin or absent. Isidia usually solitary on almost each thallus areole, up to 0.5 mm long, persistently 0.07–0.1 mm wide over their whole length, cylindrical, usually rather irregularly once or more rarely repeatedly branched and somewhat nodulose, glossy, pale to dark brown, tips dark brown to almost black. Apothecia sessile, initially round, older ones usually with wavy outline, 0.6–3.5 mm diam., disc flat, smooth, glossy, dark brown to orange brown. Margin glossy, ca. 0.25 mm wide, glossy brown at the outside, not or only slightly higher than the disc. Hymenium hyaline, not inspersed with oil droplets, up to 70 μm high; epihymenium fuscous brown, pigment in K becoming soluble and paler; hypothecium hyaline, up to 120 μm thick including subhymenium; excipulum hyaline throughout, with a 20–30 μm thick layer of cortex, without crystals, with algae, extending below the hypothecium (cupulate). Paraphyses branched, ca. 2.5 μm wide, not thickened at the tips. Asci cylindrico-clavate, up to 35 × 9 μm, with 8 mostly biseriate ascospores. Ascospores hyaline, simple, narrowly ellipsoid, not constricted, (9–)11–13(–17) × 2–3 μm, without appendages. Pycnidia not observed.</p></tp:treatment-sec><tp:treatment-sec sec-type="chemistry" id="SECID0EYQCI"><title>Chemistry.</title><p>Spot tests: medulla of thallus and isidia UV++ greenish-white, C–, P–, K–, KC+ pink. <abbrev xmlns:xlink="http://www.w3.org/1999/xlink" xlink:title="thin-layer chromatography" id="ABBRID0E5QCI" xlink:type="simple">TLC</abbrev>: alectoronic acid (major), dehydroalectoronic acid (minor or trace) and β-alectoronic acid (trace).</p></tp:treatment-sec><tp:treatment-sec sec-type="distribution" id="SECID0ECRCI"><title>Distribution and ecology.</title><p>On bark of trees in forests. Known from Papua New Guinea only.</p></tp:treatment-sec><tp:treatment-sec sec-type="remarks" id="SECID0EHRCI"><title>Remarks.</title><p>This species differs from the other species by having a thallus consisting of tiny areoles, generally bearing just one isidium each and by large apothecia.</p></tp:treatment-sec><tp:treatment-sec sec-type="material" id="SECID0EMRCI"><title>Additional specimens examined.</title><p>PAPUA NEW GUINEA. Simbu, Mount Wilhelm, near lake Piunde, ca. 3600 m alt.; 5–8 August 1992, A. Aptroot 32711 (BR); P. Diederich 10359 (Hb. Diederich); March 1987, A. Aptroot 18353 (BR).</p></tp:treatment-sec></tp:taxon-treatment>
