# Supplementary material for: Neoprotoparmelia gen. nov. and Maronina (Lecanorales, Protoparmelioideae): species description and generic delimitation using DNA barcodes and phenotypical characters
Source: MycoKeys. 2018 Dec 14;(44):19–50. doi: 10.3897/mycokeys.44.29904 (PMC6303283; doi:10.3897/mycokeys.44.29904)
Supplement: XML Treatment for Neoprotoparmelia pauli [file mycokeys.44.29904-treatment13.xml]

<!DOCTYPE tp:taxon-treatment
  PUBLIC "-//TaxonX//DTD Taxonomic Treatment Publishing DTD v0 20100105//EN" "tax-treatment-NSO.dtd">
<tp:taxon-treatment xmlns:tp="http://www.plazi.org/taxpub"><tp:treatment-meta><kwd-group><label>Taxon classification</label><kwd><named-content xmlns:xlink="http://www.w3.org/1999/xlink" content-type="kingdom">Fungi</named-content></kwd><kwd><named-content xmlns:xlink="http://www.w3.org/1999/xlink" content-type="order">Lecanorales</named-content></kwd><kwd><named-content xmlns:xlink="http://www.w3.org/1999/xlink" content-type="family">Parmeliaceae</named-content></kwd></kwd-group><mixed-citation publication-type="journal"><person-group><name><surname>Singh</surname><given-names>Garima</given-names></name><name><surname>ptroot</surname><given-names>André</given-names></name><name><surname>ico</surname><given-names>Víctor J.</given-names></name><name><surname>tte</surname><given-names>Jürgen</given-names></name><name><surname>Pradeep K. Divakar</surname><given-names/></name><name><surname>Crespo</surname><given-names>Ana</given-names></name><name><surname>Cáceres</surname><given-names>Marcela Eugenia da Silva</given-names></name><name><surname>H. Thorsten Lumbsch</surname><given-names/></name><name><surname>Schmitt</surname><given-names>Imke</given-names></name></person-group><article-title><italic><tp:taxon-name><tp:taxon-name-part taxon-name-part-type="genus" reg="Neoprotoparmelia">Neoprotoparmelia</tp:taxon-name-part></tp:taxon-name></italic> gen. nov. and <italic><tp:taxon-name><tp:taxon-name-part taxon-name-part-type="genus" reg="Maronina">Maronina</tp:taxon-name-part></tp:taxon-name></italic> (<tp:taxon-name><tp:taxon-name-part taxon-name-part-type="genus" reg="Lecanorales">Lecanorales</tp:taxon-name-part></tp:taxon-name>, <tp:taxon-name><tp:taxon-name-part taxon-name-part-type="subfamily">Protoparmelioideae</tp:taxon-name-part></tp:taxon-name>): species description and generic delimitation using DNA barcodes and phenotypical characters</article-title><source>MycoKeys</source><day>14</day><month>12</month><year>2018</year><volume>2018</volume><issue>44</issue><fpage>19</fpage><lpage>50</lpage><pub-id pub-id-type="doi">10.3897/mycokeys.44.29904</pub-id></mixed-citation></tp:treatment-meta><tp:nomenclature><tp:taxon-name>
            <tp:taxon-name-part taxon-name-part-type="genus" reg="Neoprotoparmelia">Neoprotoparmelia</tp:taxon-name-part>
            <tp:taxon-name-part taxon-name-part-type="species" reg="pauli">pauli</tp:taxon-name-part>
            <object-id xmlns:xlink="http://www.w3.org/1999/xlink" content-type="mycobank" xlink:type="simple">827481</object-id>
          </tp:taxon-name><tp:taxon-authority>V. J. Rico, Lumbsch &amp; Garima Singh</tp:taxon-authority><tp:taxon-status xmlns:xlink="http://www.w3.org/1999/xlink" xlink:type="simple">sp. nov.</tp:taxon-status><xref ref-type="fig" rid="F11">Figure 11</xref></tp:nomenclature><tp:treatment-sec sec-type="material" id="SECID0EPYCI"><title>Type.</title><p>KENYA. Eastern Prov., Mwingi Co., Nuu Hill, <named-content xmlns:xlink="http://www.w3.org/1999/xlink" content-type="dwc:verbatimCoordinates" xlink:type="simple"><named-content content-type="geo-json" specific-use="{&#34;type&#34;:&#34;Point&#34;,&#34;coordinates&#34;:[38.333333,-1.033333]}" id="NCID0EYYCI" xlink:type="simple">01°02'S, 38°20'E</named-content></named-content>, ca. 1000 m alt., inselberg with dry woodland dominated by <italic>Terminalia</italic>, <italic><tp:taxon-name><tp:taxon-name-part taxon-name-part-type="genus" reg="Combretum">Combretum</tp:taxon-name-part></tp:taxon-name></italic> and <italic><tp:taxon-name><tp:taxon-name-part taxon-name-part-type="genus" reg="Acacia">Acacia</tp:taxon-name-part></tp:taxon-name></italic>, on sandstone, 12 March 2014, P.M. Kirika &amp; H.T. Lumbsch 3821 (holotype: EA, isotype: F).</p><fig id="F11" position="float" orientation="portrait"><label>Figure 11.</label><caption><p><italic><tp:taxon-name><tp:taxon-name-part taxon-name-part-type="genus" reg="Neoprotoparmelia">Neoprotoparmelia</tp:taxon-name-part><tp:taxon-name-part taxon-name-part-type="species" reg="pauli">pauli</tp:taxon-name-part></tp:taxon-name></italic>, holotype Kirika &amp; Lumbsch 3821 (EA) <bold>a</bold> Habit <bold>b</bold> Centre of apothecia section, showing cupular proper exciple (arrow). Scale bars: 1 mm (<bold>a</bold>), 20 µm (<bold>b</bold>).</p></caption><graphic xmlns:xlink="http://www.w3.org/1999/xlink" xlink:href="mycokeys-44-019-g011.jpg" position="float" orientation="portrait" xlink:type="simple" id="oo_251099.jpg"/></fig></tp:treatment-sec><tp:treatment-sec sec-type="diagnosis" id="SECID0EY1CI"><title>Diagnosis.</title><p>Similar to <italic><tp:taxon-name><tp:taxon-name-part taxon-name-part-type="genus" reg="Neoprotoparmelia">Neoprotoparmelia</tp:taxon-name-part><tp:taxon-name-part taxon-name-part-type="species" reg="capensis">capensis</tp:taxon-name-part></tp:taxon-name></italic> but differs from it by having a reduced, olive tinged thallus and smaller apothecia. Moreover, the major secondary metabolite produced by <italic><tp:taxon-name><tp:taxon-name-part taxon-name-part-type="genus" reg="Neoprotoparmelia">Neoprotoparmelia</tp:taxon-name-part><tp:taxon-name-part taxon-name-part-type="species" reg="pauli">pauli</tp:taxon-name-part></tp:taxon-name></italic> is α–collatolic acid, absent in <italic><tp:taxon-name><tp:taxon-name-part taxon-name-part-type="genus" reg="Neoprotoparmelia">N.</tp:taxon-name-part><tp:taxon-name-part taxon-name-part-type="species" reg="capensis">capensis</tp:taxon-name-part></tp:taxon-name></italic>.</p></tp:treatment-sec><tp:treatment-sec sec-type="etymology" id="SECID0E62CI"><title>Etymology.</title><p>The new species is named after our colleague, the Kenyan lichenologist, Paul M. Kirika, who was one of the collectors of the type material.</p></tp:treatment-sec><tp:treatment-sec sec-type="description" id="SECID0EL3CI"><title>Description.</title><p>Thallus saxicolous, crustose, up to 3 cm wide, rimose to areolate, thin (up to 0.8 mm thick); surface dark brown, olive-brown to light olive-brown, sometimes with whitish mottled-fissured areas (by a locally strong mucilaginous epicortex), dull to slightly shiny; blackish hypothalline line blackish or absent. Areoles irregular, polygonal to rounded, up to 0.75(–1.2) mm in diam., flat to slightly convex, surface mainly smooth, marginal areoles sometimes lobe-like. Apothecia frequent, 1 per areolae, zeorine to lecanorine, mainly immersed and nearly urceolate or adnate, rounded, up to 0.4 mm in diam.; disc brown to brown-black, dull, concave to flat; thalline exciple persistent, concolorous with thallus to whitish (by a strong mucilaginous epicortex); proper exciple cupulate, up to 35 µm thick, coherent, hyphae mainly periclinal with strong mucilaginous walls. Hymenium hyaline, coherent, 35–60 µm tall; epihymenium light brown to brown, up to 15 µm tall, with few irregular granules; hypothecium and subhymenium hyaline, 15–35 µm thick. Paraphyses coherent in water, branched and anastomosed, apices somewhat thickened and mainly surrounded by a brown mucilaginous hood (up to 7.5 µm wide). Asci clavate, 50 ×16 µm, 8–spored, amyloid tholus (excluding the axial mass) and surrounding mucilage, <italic><tp:taxon-name><tp:taxon-name-part taxon-name-part-type="genus" reg="Lecanora">Lecanora</tp:taxon-name-part></tp:taxon-name></italic>–type (cf. also <italic><tp:taxon-name><tp:taxon-name-part taxon-name-part-type="genus" reg="Maronina">Maronina</tp:taxon-name-part></tp:taxon-name></italic>–type, <xref ref-type="bibr" rid="B18">Kantvilas et al. 2010</xref>). Ascospores hyaline, simple, 10–12.5 × 4–5 µm (n = 8), fusiform to elongate (l:b = 2–2.75), with rounded apices or sometimes slightly apiculate in one end, some with apical hyaline setae. Pycnidia immersed, globose to oblong, wall hyaline, ostiole tissue with brown pigmented walls. Conidia simple, hyaline, (9–)10–17 × 1–1.5 µm (n = 20), bacilliform, straight.</p></tp:treatment-sec><tp:treatment-sec sec-type="chemistry" id="SECID0EJ4CI"><title>Chemistry.</title><p>Spot tests: medulla K– or ± unclean yellowish, C–, KC–, I–, P–, UV+ greenish-white. <abbrev xmlns:xlink="http://www.w3.org/1999/xlink" xlink:title="thin-layer chromatography" id="ABBRID0EP4CI" xlink:type="simple">TLC</abbrev>: atranorin (minor or traces), α–collatolic acid (major or minor), α–alectoronic acid (minor), unidentified substance (major or traces, closed to norstictic acid, Rf class 4), ± β–alectoronic (traces) and traces of related substances.</p></tp:treatment-sec><tp:treatment-sec sec-type="distribution" id="SECID0ET4CI"><title>Distribution and ecology.</title><p>Only known from the type locality in Kenya, covered with upland dry forest ecosystems (<xref ref-type="bibr" rid="B32">Wass 1995</xref>), growing on exposed sandstones.</p></tp:treatment-sec><tp:treatment-sec sec-type="Reference sequences" id="SECID0E44CI"><title>Reference sequences.</title><p>(specimen: Kirika &amp; Lumbsch 3821, holotype: EA). <ext-link xmlns:xlink="http://www.w3.org/1999/xlink" ext-link-type="gen" xlink:href="KP822469" xlink:type="simple">KP822469</ext-link> (mtSSU), <ext-link xmlns:xlink="http://www.w3.org/1999/xlink" ext-link-type="gen" xlink:href="KP822279" xlink:type="simple">KP822279</ext-link> (ITS), <ext-link xmlns:xlink="http://www.w3.org/1999/xlink" ext-link-type="gen" xlink:href="KP796348" xlink:type="simple">KP796348</ext-link> (nuLSU), <ext-link xmlns:xlink="http://www.w3.org/1999/xlink" ext-link-type="gen" xlink:href="KP822148" xlink:type="simple">KP822148</ext-link> (RPB1), <ext-link xmlns:xlink="http://www.w3.org/1999/xlink" ext-link-type="gen" xlink:href="KP823526" xlink:type="simple">KP823526</ext-link> (TSR1).</p></tp:treatment-sec><tp:treatment-sec sec-type="remarks" id="SECID0E35CI"><title>Remarks.</title><p>Consists of specimens recovered within ‘<italic><tp:taxon-name><tp:taxon-name-part taxon-name-part-type="genus" reg="Protoparmelia">P.</tp:taxon-name-part></tp:taxon-name></italic> sp. KE’ in ‘<italic><tp:taxon-name><tp:taxon-name-part taxon-name-part-type="genus" reg="Protoparmelia">Protoparmelia</tp:taxon-name-part></tp:taxon-name></italic> tropical clade’ in <xref ref-type="bibr" rid="B29">Singh et al. (2015)</xref>, supported as an evolutionary independent lineage based on the coalescent-based species delimitation analysis. The thalli of the type material were poorly developed, immature apothecia and only a few mature spores were found. This hindered us in providing detailed morphological features (especially ascomatal) and thus future collections may slightly change the morphological description. Its olive-brown thalli, 8-spored asci, α–collatolic acid presence, distribution and/or molecular data supports it as an evolutionary independent lineage from the other two saxicolous <italic><tp:taxon-name><tp:taxon-name-part taxon-name-part-type="genus" reg="Neoprotoparmelia">Neoprotoparmelia</tp:taxon-name-part></tp:taxon-name></italic> species.</p></tp:treatment-sec><ref-list><ref id="B18"><mixed-citation xmlns:xlink="http://www.w3.org/1999/xlink" xlink:type="simple"><person-group><name name-style="western"><surname>Kantvilas</surname><given-names>G</given-names></name><name name-style="western"><surname>Papong</surname><given-names>K</given-names></name><name name-style="western"><surname>Lumbsch</surname><given-names>HT</given-names></name></person-group> (<year>2010</year>) <article-title>Further observations on the genus <italic><tp:taxon-name><tp:taxon-name-part taxon-name-part-type="genus">Maronina</tp:taxon-name-part></tp:taxon-name></italic>, with descriptions of two new taxa from Thailand.</article-title><source>Lichenologist</source><volume>42</volume>: <fpage>557</fpage>–<lpage>561</lpage>. <ext-link xlink:type="simple" ext-link-type="doi" xlink:href="10.1017/S0024282910000174">https://doi.org/10.1017/S0024282910000174</ext-link></mixed-citation></ref><ref id="B32"><mixed-citation xmlns:xlink="http://www.w3.org/1999/xlink" xlink:type="simple"><person-group><name name-style="western"><surname>Wass</surname><given-names>P</given-names></name></person-group> (<year>1995</year>) <source>Kenya’s Indigenous Forests: Status, Management and Conservation.</source><publisher-name>IUCN</publisher-name>, <publisher-loc>Gland</publisher-loc>, <size units="page">135 pp</size>. [+ 14 appendices]</mixed-citation></ref><ref id="B29"><mixed-citation xmlns:xlink="http://www.w3.org/1999/xlink" xlink:type="simple"><person-group><name name-style="western"><surname>Singh</surname><given-names>G</given-names></name><name name-style="western"><surname>Dal Grande</surname><given-names>F</given-names></name><name name-style="western"><surname>Divakar</surname><given-names>PK</given-names></name><name name-style="western"><surname>Otte</surname><given-names>J</given-names></name><name name-style="western"><surname>Leavitt</surname><given-names>SD</given-names></name><name name-style="western"><surname>Szczepanska</surname><given-names>K</given-names></name><name name-style="western"><surname>Crespo</surname><given-names>A</given-names></name><name name-style="western"><surname>Rico</surname><given-names>VJ</given-names></name><name name-style="western"><surname>Aptroot</surname><given-names>A</given-names></name><name name-style="western"><surname>Cáceres</surname><given-names>ME da S</given-names></name><name name-style="western"><surname>Lumbsch</surname><given-names>HT</given-names></name><name name-style="western"><surname>Schmitt</surname><given-names>I</given-names></name></person-group> (<year>2015</year>) Coalescent-based species delimitation approach uncovers high cryptic diversity in the cosmopolitan lichen-forming fungal genus <italic><tp:taxon-name><tp:taxon-name-part taxon-name-part-type="genus">Protoparmelia</tp:taxon-name-part></tp:taxon-name></italic> (<tp:taxon-name><tp:taxon-name-part taxon-name-part-type="genus">Lecanorales</tp:taxon-name-part></tp:taxon-name>, <tp:taxon-name><tp:taxon-name-part taxon-name-part-type="phylum">ascomycota</tp:taxon-name-part></tp:taxon-name>). PLoS ONE 10: e0124625. <ext-link xlink:type="simple" ext-link-type="doi" xlink:href="10.1371/journal.pone.0124625">https://doi.org/10.1371/journal.pone.0124625</ext-link></mixed-citation></ref></ref-list></tp:taxon-treatment>
