# Supplementary material for: Neoprotoparmelia gen. nov. and Maronina (Lecanorales, Protoparmelioideae): species description and generic delimitation using DNA barcodes and phenotypical characters
Source: MycoKeys. 2018 Dec 14;(44):19–50. doi: 10.3897/mycokeys.44.29904 (PMC6303283; doi:10.3897/mycokeys.44.29904)
Supplement: XML Treatment for Neoprotoparmelia plurisporibadia [file mycokeys.44.29904-treatment14.xml]

<!DOCTYPE tp:taxon-treatment
  PUBLIC "-//TaxonX//DTD Taxonomic Treatment Publishing DTD v0 20100105//EN" "tax-treatment-NSO.dtd">
<tp:taxon-treatment xmlns:tp="http://www.plazi.org/taxpub"><tp:treatment-meta><kwd-group><label>Taxon classification</label><kwd><named-content xmlns:xlink="http://www.w3.org/1999/xlink" content-type="kingdom">Fungi</named-content></kwd><kwd><named-content xmlns:xlink="http://www.w3.org/1999/xlink" content-type="order">Lecanorales</named-content></kwd><kwd><named-content xmlns:xlink="http://www.w3.org/1999/xlink" content-type="family">Parmeliaceae</named-content></kwd></kwd-group><mixed-citation publication-type="journal"><person-group><name><surname>Singh</surname><given-names>Garima</given-names></name><name><surname>ptroot</surname><given-names>André</given-names></name><name><surname>ico</surname><given-names>Víctor J.</given-names></name><name><surname>tte</surname><given-names>Jürgen</given-names></name><name><surname>Pradeep K. Divakar</surname><given-names/></name><name><surname>Crespo</surname><given-names>Ana</given-names></name><name><surname>Cáceres</surname><given-names>Marcela Eugenia da Silva</given-names></name><name><surname>H. Thorsten Lumbsch</surname><given-names/></name><name><surname>Schmitt</surname><given-names>Imke</given-names></name></person-group><article-title><italic><tp:taxon-name><tp:taxon-name-part taxon-name-part-type="genus" reg="Neoprotoparmelia">Neoprotoparmelia</tp:taxon-name-part></tp:taxon-name></italic> gen. nov. and <italic><tp:taxon-name><tp:taxon-name-part taxon-name-part-type="genus" reg="Maronina">Maronina</tp:taxon-name-part></tp:taxon-name></italic> (<tp:taxon-name><tp:taxon-name-part taxon-name-part-type="genus" reg="Lecanorales">Lecanorales</tp:taxon-name-part></tp:taxon-name>, <tp:taxon-name><tp:taxon-name-part taxon-name-part-type="subfamily">Protoparmelioideae</tp:taxon-name-part></tp:taxon-name>): species description and generic delimitation using DNA barcodes and phenotypical characters</article-title><source>MycoKeys</source><day>14</day><month>12</month><year>2018</year><volume>2018</volume><issue>44</issue><fpage>19</fpage><lpage>50</lpage><pub-id pub-id-type="doi">10.3897/mycokeys.44.29904</pub-id></mixed-citation></tp:treatment-meta><tp:nomenclature><tp:taxon-name>
            <tp:taxon-name-part taxon-name-part-type="genus" reg="Neoprotoparmelia">Neoprotoparmelia</tp:taxon-name-part>
            <tp:taxon-name-part taxon-name-part-type="species" reg="plurisporibadia">plurisporibadia</tp:taxon-name-part>
            <object-id xmlns:xlink="http://www.w3.org/1999/xlink" content-type="mycobank" xlink:type="simple">827482</object-id>
          </tp:taxon-name><tp:taxon-authority>Garima Singh, M. Cáceres &amp; Aptroot</tp:taxon-authority><tp:taxon-status xmlns:xlink="http://www.w3.org/1999/xlink" xlink:type="simple">sp. nov.</tp:taxon-status><xref ref-type="fig" rid="F12">Figure 12</xref></tp:nomenclature><tp:treatment-sec sec-type="material" id="SECID0EPBDI"><title>Type.</title><p>BRAZIL. Rio Grande do Sul, Viamão, near Parque Itapua, <named-content xmlns:xlink="http://www.w3.org/1999/xlink" content-type="dwc:verbatimCoordinates" xlink:type="simple"><named-content content-type="geo-json" specific-use="{&#34;type&#34;:&#34;Point&#34;,&#34;coordinates&#34;:[-51.000000,-30.083333]}" id="NCID0EYBDI" xlink:type="simple">30°05'S, 51°00'W</named-content></named-content>, on granite, ca. 100 m alt.; 26 September 2014, M. Cáceres &amp; A. Aptroot 22130 (holotype: ABL; isotype: ISE).</p><fig id="F12" position="float" orientation="portrait"><label>Figure 12.</label><caption><p><italic><tp:taxon-name><tp:taxon-name-part taxon-name-part-type="genus" reg="Neoprotoparmelia">Neoprotoparmelia</tp:taxon-name-part><tp:taxon-name-part taxon-name-part-type="species" reg="plurisporibadia">plurisporibadia</tp:taxon-name-part></tp:taxon-name></italic>, holotype Cáceres &amp; Aproot 22130 (ABL). <bold>a</bold> Habitus <bold>b</bold> ascus with ascospores. Scale bars: 1 mm (<bold>a</bold>), 10 micron (<bold>b</bold>).</p></caption><graphic xmlns:xlink="http://www.w3.org/1999/xlink" xlink:href="mycokeys-44-019-g012.jpg" position="float" orientation="portrait" xlink:type="simple" id="oo_251100.jpg"/></fig></tp:treatment-sec><tp:treatment-sec sec-type="diagnosis" id="SECID0EDDDI"><title>Diagnosis.</title><p>Differing from the morphologically similar <italic><tp:taxon-name><tp:taxon-name-part taxon-name-part-type="genus" reg="Protoparmelia">Protoparmelia</tp:taxon-name-part><tp:taxon-name-part taxon-name-part-type="species" reg="badia">badia</tp:taxon-name-part></tp:taxon-name></italic> (Ach.) M. Choisy by the presence of multispored asci and different chemistry and distribution.</p></tp:treatment-sec><tp:treatment-sec sec-type="etymology" id="SECID0E1DDI"><title>Etymology.</title><p>Named after <italic>pluri</italic> = many, spores and <italic>badia</italic> = dark brown.</p></tp:treatment-sec><tp:treatment-sec sec-type="description" id="SECID0EMEDI"><title>Description.</title><p>Thallus consisting of areoles with wavy border of up to ca. 1.3 mm thick and 2.0 mm wide (but mostly much smaller) that are tightly packed together and occasionally become almost lobe-like, somewhat shiny, pale brown to dark brown, marginal prothallus black, thin or absent. Isidia absent. Apothecia immersed in areoles to erumpent, usually up to one per areole, initially round, later usually compressed and with wavy elongated shape, 0.4–1.3 mm diam., disc concave to flat, smooth, glossy, dark brown. Margin dull, ca. 0.3 mm wide, indistinguishable from the thallus, not or only slightly higher than the disc. Hymenium hyaline, not inspersed with oil droplets, up to 100 μm high; epihymenium fuscous brown, pigment in KOH becoming soluble and paler; hypothecium hyaline, not distinguishable from the thallus medulla and thus extending to over 1 mm; excipulum hyaline throughout, with a 10–15 μm thick layer of pseudocortex without crystals, with algae, not extending below the hypothecium. Paraphyses simple to somewhat branched, ca. 2.5 μm wide, not thickened at the tips. Asci cylindrico-clavate, blue, up to 95 × 15 μm, with ca. 50 ascospores. Ascospores hyaline, simple or occasionally with a pseudoseptum, narrowly ellipsoid, not constricted, 7.0–8.0 × 2.5–3.5 μm, wall ca. 0.5 μm thick, without appendages. Pycnidia abundant, immersed, dark brown; surrounding areole usually slightly raised. Conidia hyaline, linear to slightly clavate, 5–7.5 × 0.9–1.1 μm.</p></tp:treatment-sec><tp:treatment-sec sec-type="chemistry" id="SECID0EYEDI"><title>Chemistry.</title><p>Spot tests: medulla of thallus UV+ greenish-white, C–, P–, K–, KC+ pink. <abbrev xmlns:xlink="http://www.w3.org/1999/xlink" xlink:title="thin-layer chromatography" id="ABBRID0E5EDI" xlink:type="simple">TLC</abbrev>: alectoronic acid.</p></tp:treatment-sec><tp:treatment-sec sec-type="distribution" id="SECID0ECFDI"><title>Distribution and ecology.</title><p>On granite in open low mountain area. Known only from Brazil (Rio Grande do Sul).</p></tp:treatment-sec><tp:treatment-sec sec-type="Reference sequences" id="SECID0EHFDI"><title>Reference sequences.</title><p>M. Cáceres &amp; A. Aptroot 22130, MK046748.</p></tp:treatment-sec><tp:treatment-sec sec-type="remarks" id="SECID0ETFDI"><title>Remarks.</title><p>Somewhat similar to <italic><tp:taxon-name><tp:taxon-name-part taxon-name-part-type="genus" reg="Protoparmelia">Protoparmelia</tp:taxon-name-part><tp:taxon-name-part taxon-name-part-type="species" reg="badia">badia</tp:taxon-name-part></tp:taxon-name></italic>, from which it differs markedly by the multispored ascus and production of alectoronic acid instead of lobaric acid, as occurs in <italic><tp:taxon-name><tp:taxon-name-part taxon-name-part-type="genus" reg="Protoparmelia">P.</tp:taxon-name-part><tp:taxon-name-part taxon-name-part-type="species" reg="badia">badia</tp:taxon-name-part></tp:taxon-name></italic>. It can also be distinguished from the other two saxicolous <italic><tp:taxon-name><tp:taxon-name-part taxon-name-part-type="genus" reg="Neoprotoparmelia">Neoprotoparmelia</tp:taxon-name-part></tp:taxon-name></italic> species, <italic><tp:taxon-name><tp:taxon-name-part taxon-name-part-type="genus" reg="Neoprotoparmelia">N.</tp:taxon-name-part><tp:taxon-name-part taxon-name-part-type="species" reg="pauli">pauli</tp:taxon-name-part></tp:taxon-name></italic>, and <italic><tp:taxon-name><tp:taxon-name-part taxon-name-part-type="genus" reg="Neoprotoparmelia">N.</tp:taxon-name-part><tp:taxon-name-part taxon-name-part-type="species" reg="capensis">capensis</tp:taxon-name-part></tp:taxon-name></italic>, by distribution and by the presence of approximately 50-spored asci in contrast to the 8-spored asci present in the latter.</p></tp:treatment-sec></tp:taxon-treatment>
