# Supplementary material for: Neoprotoparmelia gen. nov. and Maronina (Lecanorales, Protoparmelioideae): species description and generic delimitation using DNA barcodes and phenotypical characters
Source: MycoKeys. 2018 Dec 14;(44):19–50. doi: 10.3897/mycokeys.44.29904 (PMC6303283; doi:10.3897/mycokeys.44.29904)
Supplement: XML Treatment for Neoprotoparmelia siamisidiata [file mycokeys.44.29904-treatment16.xml]

<!DOCTYPE tp:taxon-treatment
  PUBLIC "-//TaxonX//DTD Taxonomic Treatment Publishing DTD v0 20100105//EN" "tax-treatment-NSO.dtd">
<tp:taxon-treatment xmlns:tp="http://www.plazi.org/taxpub"><tp:treatment-meta><kwd-group><label>Taxon classification</label><kwd><named-content xmlns:xlink="http://www.w3.org/1999/xlink" content-type="kingdom">Fungi</named-content></kwd><kwd><named-content xmlns:xlink="http://www.w3.org/1999/xlink" content-type="order">Lecanorales</named-content></kwd><kwd><named-content xmlns:xlink="http://www.w3.org/1999/xlink" content-type="family">Parmeliaceae</named-content></kwd></kwd-group><mixed-citation publication-type="journal"><person-group><name><surname>Singh</surname><given-names>Garima</given-names></name><name><surname>ptroot</surname><given-names>André</given-names></name><name><surname>ico</surname><given-names>Víctor J.</given-names></name><name><surname>tte</surname><given-names>Jürgen</given-names></name><name><surname>Pradeep K. Divakar</surname><given-names/></name><name><surname>Crespo</surname><given-names>Ana</given-names></name><name><surname>Cáceres</surname><given-names>Marcela Eugenia da Silva</given-names></name><name><surname>H. Thorsten Lumbsch</surname><given-names/></name><name><surname>Schmitt</surname><given-names>Imke</given-names></name></person-group><article-title><italic><tp:taxon-name><tp:taxon-name-part taxon-name-part-type="genus" reg="Neoprotoparmelia">Neoprotoparmelia</tp:taxon-name-part></tp:taxon-name></italic> gen. nov. and <italic><tp:taxon-name><tp:taxon-name-part taxon-name-part-type="genus" reg="Maronina">Maronina</tp:taxon-name-part></tp:taxon-name></italic> (<tp:taxon-name><tp:taxon-name-part taxon-name-part-type="genus" reg="Lecanorales">Lecanorales</tp:taxon-name-part></tp:taxon-name>, <tp:taxon-name><tp:taxon-name-part taxon-name-part-type="subfamily">Protoparmelioideae</tp:taxon-name-part></tp:taxon-name>): species description and generic delimitation using DNA barcodes and phenotypical characters</article-title><source>MycoKeys</source><day>14</day><month>12</month><year>2018</year><volume>2018</volume><issue>44</issue><fpage>19</fpage><lpage>50</lpage><pub-id pub-id-type="doi">10.3897/mycokeys.44.29904</pub-id></mixed-citation></tp:treatment-meta><tp:nomenclature><tp:taxon-name>
            <tp:taxon-name-part taxon-name-part-type="genus" reg="Neoprotoparmelia">Neoprotoparmelia</tp:taxon-name-part>
            <tp:taxon-name-part taxon-name-part-type="species" reg="siamisidiata">siamisidiata</tp:taxon-name-part>
            <object-id xmlns:xlink="http://www.w3.org/1999/xlink" content-type="mycobank" xlink:type="simple">827684</object-id>
          </tp:taxon-name><tp:taxon-authority>Garima Singh &amp; Aptroot</tp:taxon-authority><tp:taxon-status xmlns:xlink="http://www.w3.org/1999/xlink" xlink:type="simple">sp. nov.</tp:taxon-status><xref ref-type="fig" rid="F13">Figure 13</xref></tp:nomenclature><tp:treatment-sec sec-type="material" id="SECID0ENLDI"><title>Type.</title><p>THAILAND. Chiang Mai, Doi Suthep–Ou National Park, Medicinal Garden <named-content xmlns:xlink="http://www.w3.org/1999/xlink" content-type="dwc:verbatimCoordinates" xlink:type="simple"><named-content content-type="geo-json" specific-use="{&#34;type&#34;:&#34;Point&#34;,&#34;coordinates&#34;:[98.911944,18.804722]}" id="NCID0EWLDI" xlink:type="simple">18°48'17"N, 98°54'43"E</named-content></named-content>, ca. 1100 m alt., on bark of <italic><tp:taxon-name><tp:taxon-name-part taxon-name-part-type="genus" reg="Cinchona">Cinchona</tp:taxon-name-part><tp:taxon-name-part taxon-name-part-type="species" reg="pubescens">pubescens</tp:taxon-name-part></tp:taxon-name></italic>, 13 October 2002, H.J.M. Sipman 48520 (holotype: B).</p><fig id="F13" position="float" orientation="portrait"><label>Figure 13.</label><caption><p><italic><tp:taxon-name><tp:taxon-name-part taxon-name-part-type="genus" reg="Neoprotoparmelia">Neoprotoparmelia</tp:taxon-name-part><tp:taxon-name-part taxon-name-part-type="species" reg="siamisidiata">siamisidiata</tp:taxon-name-part></tp:taxon-name></italic>, <italic>v.d.</italic> Boom 46872 (Hb. v.d. Boom). Scale bar: 1 mm.</p></caption><graphic xmlns:xlink="http://www.w3.org/1999/xlink" xlink:href="mycokeys-44-019-g013.jpg" position="float" orientation="portrait" xlink:type="simple" id="oo_251101.jpg"/></fig></tp:treatment-sec><tp:treatment-sec sec-type="diagnosis" id="SECID0EGNDI"><title>Diagnosis.</title><p>Similar to <italic><tp:taxon-name><tp:taxon-name-part taxon-name-part-type="genus" reg="Neoprotoparmelia">Neoprotoparmelia</tp:taxon-name-part><tp:taxon-name-part taxon-name-part-type="species" reg="brasilisidiata">brasilisidiata</tp:taxon-name-part></tp:taxon-name></italic>, but mainly differs from it by the presence of 16–spored asci.</p></tp:treatment-sec><tp:treatment-sec sec-type="etymology" id="SECID0EXNDI"><title>Etymology.</title><p>Named after the place of discovery, Siam (Thailand) and the presence of isidia.</p></tp:treatment-sec><tp:treatment-sec sec-type="description" id="SECID0E3NDI"><title>Description.</title><p>Thallus consisting of slightly convex areoles of up to ca. 0.1 mm thick and 0.3 mm wide which are mostly coalescent to form a rimose thallus, somewhat shiny, pale brown to dark brown or mottled whitish-grey, on a fully immersed dark hypothallus, marginal prothallus black, thin or absent. Isidia always numerous, initially widely dispersed or somewhat clustered, eventually covering much of the thallus, up to 1.5 mm long, persistently 0.05–0.07 mm wide over their whole length, cylindrical, usually rather irregularly once or repeatedly branched and somewhat nodulose, glossy, pale to dark brown, tips generally dark brown. Apothecia sessile, initially round, older ones usually with wavy boundaries, 0.6–1.5 mm diam., disc flat, smooth, glossy, dark brown to orange brown. Margin glossy, ca. 0.25 mm wide, glossy brown at the outside, not or only slightly higher than the disc. Hymenium hyaline, not inspersed with oil droplets, up to 90 μm high; epihymenium fuscous brown, pigment in KOH becoming soluble and paler; hypothecium hyaline, up to 120 μm thick including subhymenium; excipulum hyaline throughout, with a 20–30 μm thick layer of cortex, without crystals, with algae, extending below the hypothecium (cupulate). Paraphyses branched, ca. 2.5 μm wide, not thickened at the tips. Asci cylindrico-clavate, blue, up to 35 × 9 μm, with 16 mostly biseriate ascospores. Ascospores hyaline, simple, broadly ellipsoid, not constricted, 9–11 × 6.5–8 μm, without appendages. Pycnidia not observed.</p></tp:treatment-sec><tp:treatment-sec sec-type="chemistry" id="SECID0EIODI"><title>Chemistry.</title><p>Spot tests: medulla of thallus and isidia UV+ greenish-white, C–, P–, K–, KC+ pink. <abbrev xmlns:xlink="http://www.w3.org/1999/xlink" xlink:title="thin-layer chromatography" id="ABBRID0EOODI" xlink:type="simple">TLC</abbrev>: alectoronic acid (major), dehydroalectoronic acid (minor or trace) and β-alectoronic acid (trace).</p></tp:treatment-sec><tp:treatment-sec sec-type="distribution" id="SECID0ESODI"><title>Distribution and ecology.</title><p>On tree bark in a Park. Known only from Thailand (Chiang Mai).</p></tp:treatment-sec><tp:treatment-sec sec-type="remarks" id="SECID0EXODI"><title>Remarks.</title><p>This comprises the specimens recovered within ‘<italic><tp:taxon-name><tp:taxon-name-part taxon-name-part-type="genus" reg="Protoparmelia">P.</tp:taxon-name-part><tp:taxon-name-part taxon-name-part-type="species" reg="isidiata">isidiata</tp:taxon-name-part></tp:taxon-name></italic> C’ in ‘<italic><tp:taxon-name><tp:taxon-name-part taxon-name-part-type="genus" reg="Protoparmelia">Protoparmelia</tp:taxon-name-part></tp:taxon-name></italic> tropical clade’ in <xref ref-type="bibr" rid="B29">Singh et al. (2015)</xref>. It is similar to the other four isidiate <italic><tp:taxon-name><tp:taxon-name-part taxon-name-part-type="genus" reg="Neoprotoparmelia">Neoprotoparmelia</tp:taxon-name-part></tp:taxon-name></italic> species but can be distinguished from them by the presence of 16-spored asci. For additional specimens from Thailand, see <xref ref-type="bibr" rid="B5">Aptroot et al. (2007</xref>, as <italic><tp:taxon-name><tp:taxon-name-part taxon-name-part-type="genus" reg="Protoparmelia">Protoparmelia</tp:taxon-name-part><tp:taxon-name-part taxon-name-part-type="species" reg="isidiata">isidiata</tp:taxon-name-part></tp:taxon-name></italic>). It can be distinguished from <italic><tp:taxon-name><tp:taxon-name-part taxon-name-part-type="genus" reg="Neoprotoparmelia">Neoprotoparmelia</tp:taxon-name-part><tp:taxon-name-part taxon-name-part-type="species" reg="corallifera">corallifera</tp:taxon-name-part></tp:taxon-name></italic> only by presence of 8-spored asci (Aproot et al. 1997a) and by using molecular data.</p></tp:treatment-sec><ref-list><ref id="B29"><mixed-citation xmlns:xlink="http://www.w3.org/1999/xlink" xlink:type="simple"><person-group><name name-style="western"><surname>Singh</surname><given-names>G</given-names></name><name name-style="western"><surname>Dal Grande</surname><given-names>F</given-names></name><name name-style="western"><surname>Divakar</surname><given-names>PK</given-names></name><name name-style="western"><surname>Otte</surname><given-names>J</given-names></name><name name-style="western"><surname>Leavitt</surname><given-names>SD</given-names></name><name name-style="western"><surname>Szczepanska</surname><given-names>K</given-names></name><name name-style="western"><surname>Crespo</surname><given-names>A</given-names></name><name name-style="western"><surname>Rico</surname><given-names>VJ</given-names></name><name name-style="western"><surname>Aptroot</surname><given-names>A</given-names></name><name name-style="western"><surname>Cáceres</surname><given-names>ME da S</given-names></name><name name-style="western"><surname>Lumbsch</surname><given-names>HT</given-names></name><name name-style="western"><surname>Schmitt</surname><given-names>I</given-names></name></person-group> (<year>2015</year>) Coalescent-based species delimitation approach uncovers high cryptic diversity in the cosmopolitan lichen-forming fungal genus <italic><tp:taxon-name><tp:taxon-name-part taxon-name-part-type="genus">Protoparmelia</tp:taxon-name-part></tp:taxon-name></italic> (<tp:taxon-name><tp:taxon-name-part taxon-name-part-type="genus">Lecanorales</tp:taxon-name-part></tp:taxon-name>, <tp:taxon-name><tp:taxon-name-part taxon-name-part-type="phylum">ascomycota</tp:taxon-name-part></tp:taxon-name>). PLoS ONE 10: e0124625. <ext-link xlink:type="simple" ext-link-type="doi" xlink:href="10.1371/journal.pone.0124625">https://doi.org/10.1371/journal.pone.0124625</ext-link></mixed-citation></ref><ref id="B5"><mixed-citation xmlns:xlink="http://www.w3.org/1999/xlink" xlink:type="simple"><person-group><name name-style="western"><surname>Aptroot</surname><given-names>A</given-names></name><name name-style="western"><surname>Saipunkaew</surname><given-names>W</given-names></name><name name-style="western"><surname>Sipman</surname><given-names>HJM</given-names></name><name name-style="western"><surname>Sparrius</surname><given-names>LB</given-names></name><name name-style="western"><surname>Wolseley</surname><given-names>PA</given-names></name></person-group> (<year>2007</year>) <article-title>New lichens from Thailand, mainly microlichens from Chiang Mai.</article-title><source>Fungal Diversity</source><volume>24</volume>: <fpage>75</fpage>–<lpage>134</lpage>.</mixed-citation></ref></ref-list></tp:taxon-treatment>
