# Supplementary material for: Neoprotoparmelia gen. nov. and Maronina (Lecanorales, Protoparmelioideae): species description and generic delimitation using DNA barcodes and phenotypical characters
Source: MycoKeys. 2018 Dec 14;(44):19–50. doi: 10.3897/mycokeys.44.29904 (PMC6303283; doi:10.3897/mycokeys.44.29904)
Supplement: Supplementary material 1 — Table S1: List of primers used in this study [file mycokeys-44-019-s001.xlsx]

## Sheet: Sheet1
PRIMER NAME	Sequence	Reference
ITS1-F	CTTGGTCATTTAGAGGAAGTAA	Singh et al., 2015
ITS2	GCTGCGTTCTTCATCGATGC	Singh et al., 2015
ITS3	GCATCGATGAAGAACGCAGC	Singh et al., 2015
ITS4	TCCTCCGCTTATTGATATGC	Singh et al., 2015
PPITSFFOR1A	GAAGGATCATTATCGAGAGAGG	Singh et al., 2015
PPITSFREV1A	CTTTCAAAGCGGGAGAAATTTACTAC	Singh et al., 2015
PPITSFFOR1Anested	GATCATTATCGAGAGAGGGGCTTC	Singh et al., 2015
PPITSFREV1Anested	GGAGAAATTTACTACGCTTAAAG	Singh et al., 2015
